# Supplementary material for: Reactivity of a triamidoamine terminal uranium(vi)-nitride with 3d-transition metal metallocenes
Source: Chem Commun (Camb). 2024 Aug 15;60(73):9990–3. doi: 10.1039/d4cc03846k (PMC11342066; doi:10.1039/d4cc03846k)
Supplement: CC-060-D4CC03846K-s002 [file CC-060-D4CC03846K-s002.cif]

# Supplementary Information (SI) for ChemComm.
# This journal is © The Royal Society of Chemistry 2024

####################################################################### 
# 
# This file contains crystal structure data downloaded from the 
# Cambridge Structural Database (CSD) hosted by the Cambridge 
# Crystallographic Data Centre (CCDC).
# 
# Full information about CCDC data access policies and citation 
# guidelines are available at http://www.ccdc.cam.ac.uk/access/V1 
# 
# Audit and citation data items may have been added by the CCDC. 
# Please retain this information to preserve the provenance of 
# this file and to allow appropriate attribution of the data. 
# 
#######################################################################

data_2
_database_code_depnum_ccdc_archive 'CCDC 2373740'
loop_
_audit_author_name
_audit_author_address
'Ashley Wooles'
;University of Manchester
United Kingdom
;
_audit_update_record             
;
2024-07-26 deposited with the CCDC.	2024-08-13 downloaded from the CCDC.
;
_nottingham_internal_coll_name   UDKIPW
_nottingham_internal_coll_number 13365
_nottingham_internal_coll_client DMK/STL
_nottingham_internal_coll_type   custom
_nottingham_internal_coll_frame_method 'omega scans'
_nottingham_internal_coll_frame_time 15.0000
_nottingham_internal_coll_frame_width 1.0000
_nottingham_internal_coll_user   pcxdmk
_nottingham_internal_coll_date   13/03/2014
_nottingham_internal_coll_location NOTTS
_nottingham_internal_NCS_number  ?
_nottingham_internal_process_date 13/03/2014
_nottingham_internal_process_user pczdk
_nottingham_internal_solution_date 14/03/2014
_nottingham_internal_solution_user DMK/STL
_MANCHESTER_internal_refinement_date 26/07/2024
_MANCHESTER_internal_refinement_user AW
_MANCHESTER_internal_validation_date 26/07/2024
_MANCHESTER_internal_validation_user AW
_MANCHESTER_internal_archive_date ?
_refine_special_details          
'The Cp ring at C39 is disordered over two orientations, the occupancies were freely refined. The 1,2 C-C disntaces in the Cp rings were restrained to be approximately equal. Enhanced rigid bond and similarity thermal restraints were applied to the Cp rings to aid refinemen.'
_vrf_PLAT910_2                   
;
PROBLEM: Missing # of FCF Reflection(s) Below Theta(Min). 30 Note
RESPONSE: Missing reflections at low angle are
likely due to obfuscation by the beamstop.
;
_audit_creation_date             2024-07-26
_audit_creation_method           
;
Olex2 1.2
(compiled 2018.05.29 svn.r3508 for OlexSys, GUI svn.r5506)
;
_shelx_SHELXL_version_number     2018/3
_chemical_name_common            ?
_chemical_name_systematic        
;
 ?
;
_chemical_formula_moiety         'C43 H85 Co N5 Si3 U'
_chemical_formula_sum            'C43 H85 Co N5 Si3 U'
_chemical_formula_weight         1053.38
_chemical_melting_point          ?
_chemical_oxdiff_formula         'C43 H85 N4 Co Si3 U'
loop_
_atom_type_symbol
_atom_type_description
_atom_type_scat_dispersion_real
_atom_type_scat_dispersion_imag
_atom_type_scat_source
C C 0.0033 0.0016 'International Tables Vol C Tables 4.2.6.8 and 6.1.1.4'
H H 0.0000 0.0000 'International Tables Vol C Tables 4.2.6.8 and 6.1.1.4'
Co Co 0.3494 0.9721 'International Tables Vol C Tables 4.2.6.8 and 6.1.1.4'
N N 0.0061 0.0033 'International Tables Vol C Tables 4.2.6.8 and 6.1.1.4'
Si Si 0.0817 0.0704 'International Tables Vol C Tables 4.2.6.8 and 6.1.1.4'
U U -9.6767 9.6646 'International Tables Vol C Tables 4.2.6.8 and 6.1.1.4'

_shelx_space_group_comment       
;
The symmetry employed for this shelxl refinement is uniquely defined
by the following loop, which should always be used as a source of
symmetry information in preference to the above space-group names.
They are only intended as comments.
;
_space_group_crystal_system      monoclinic
_space_group_IT_number           14
_space_group_name_H-M_alt        'P 1 21/c 1'
_space_group_name_Hall           '-P 2ybc'
loop_
_space_group_symop_operation_xyz
'x, y, z'
'-x, y+1/2, -z+1/2'
'-x, -y, -z'
'x, -y-1/2, z-1/2'

_cell_length_a                   25.6210(8)
_cell_length_b                   14.0125(4)
_cell_length_c                   27.1921(7)
_cell_angle_alpha                90
_cell_angle_beta                 94.576(3)
_cell_angle_gamma                90
_cell_volume                     9731.2(5)
_cell_formula_units_Z            8
_cell_measurement_reflns_used    16997
_cell_measurement_temperature    120(2)
_cell_measurement_theta_max      28.5810
_cell_measurement_theta_min      3.0061
_shelx_estimated_absorpt_T_max   0.455
_shelx_estimated_absorpt_T_min   0.310
_exptl_absorpt_coefficient_mu    3.772
_exptl_absorpt_correction_T_max  0.962
_exptl_absorpt_correction_T_min  0.946
_exptl_absorpt_correction_type   gaussian
_exptl_absorpt_process_details   
;
CrysAlisPro, Agilent Technologies,
Version 1.171.37.31 (release 14-01-2014 CrysAlis171 .NET)
(compiled Jan 14 2014,18:38:05)
Numerical absorption correction based on gaussian integration over
			a multifaceted crystal model
Empirical absorption correction using spherical harmonics,
 implemented in SCALE3 ABSPACK scaling algorithm.
;
_exptl_absorpt_special_details   ?
_exptl_crystal_colour            red
_exptl_crystal_colour_lustre     ?
_exptl_crystal_colour_modifier   ?
_exptl_crystal_colour_primary    red
_exptl_crystal_density_diffrn    1.438
_exptl_crystal_density_meas      ?
_exptl_crystal_density_method    ?
_exptl_crystal_description       block
_exptl_crystal_F_000             4312
_exptl_crystal_size_max          0.4052
_exptl_crystal_size_mid          0.3249
_exptl_crystal_size_min          0.2476
_exptl_special_details           
;
 ?
;
_exptl_transmission_factor_max   ?
_exptl_transmission_factor_min   ?
_diffrn_reflns_av_R_equivalents  0.0575
_diffrn_reflns_av_unetI/netI     0.0574
_diffrn_reflns_Laue_measured_fraction_full 0.992
_diffrn_reflns_Laue_measured_fraction_max 0.865
_diffrn_reflns_limit_h_max       28
_diffrn_reflns_limit_h_min       -33
_diffrn_reflns_limit_k_max       15
_diffrn_reflns_limit_k_min       -18
_diffrn_reflns_limit_l_max       34
_diffrn_reflns_limit_l_min       -35
_diffrn_reflns_number            83460
_diffrn_reflns_point_group_measured_fraction_full 0.992
_diffrn_reflns_point_group_measured_fraction_max 0.865
_diffrn_reflns_theta_full        25.242
_diffrn_reflns_theta_max         28.693
_diffrn_reflns_theta_min         3.006
_diffrn_ambient_temperature      120(2)
_diffrn_detector                 'CCD plate'
_diffrn_detector_area_resol_mean 10.3613
_diffrn_detector_type            Atlas
_diffrn_measured_fraction_theta_full 0.992
_diffrn_measured_fraction_theta_max 0.865
_diffrn_measurement_details      
;
#__ type_ start__ end____ width___ exp.time_
  1 omega   -7.00   32.00   1.0000   15.0000
omega____ theta____ kappa____ phi______ frames
    -        6.6846   38.0000 -120.0000 39

#__ type_ start__ end____ width___ exp.time_
  2 omega   47.00   74.00   1.0000   15.0000
omega____ theta____ kappa____ phi______ frames
    -        6.6846   38.0000  -90.0000 27

#__ type_ start__ end____ width___ exp.time_
  3 omega    5.00   32.00   1.0000   15.0000
omega____ theta____ kappa____ phi______ frames
    -       -6.7627  -99.0000 -120.0000 27

#__ type_ start__ end____ width___ exp.time_
  4 omega  -76.00  -36.00   1.0000   15.0000
omega____ theta____ kappa____ phi______ frames
    -       -6.7627  -57.0000  -90.0000 40

#__ type_ start__ end____ width___ exp.time_
  5 omega  -14.00   62.00   1.0000   15.0000
omega____ theta____ kappa____ phi______ frames
    -       -6.7627   38.0000    0.0000 76

#__ type_ start__ end____ width___ exp.time_
  6 omega  -77.00  -32.00   1.0000   15.0000
omega____ theta____ kappa____ phi______ frames
    -       -6.7627  -38.0000 -150.0000 45

#__ type_ start__ end____ width___ exp.time_
  7 omega  -15.00   19.00   1.0000   15.0000
omega____ theta____ kappa____ phi______ frames
    -       -6.7627   57.0000   90.0000 34

#__ type_ start__ end____ width___ exp.time_
  8 omega  -20.00   33.00   1.0000   15.0000
omega____ theta____ kappa____ phi______ frames
    -       -6.7627  -99.0000   60.0000 53
;
_diffrn_measurement_device       'four-circle diffractometer'
_diffrn_measurement_device_type  'SuperNova, Dual, Cu at zero, Atlas'
_diffrn_measurement_method       '\w scans'
_diffrn_orient_matrix_UB_11      0.0056520000
_diffrn_orient_matrix_UB_12      -0.0404519000
_diffrn_orient_matrix_UB_13      -0.0143496000
_diffrn_orient_matrix_UB_21      -0.0241218000
_diffrn_orient_matrix_UB_22      0.0060403000
_diffrn_orient_matrix_UB_23      -0.0143421000
_diffrn_orient_matrix_UB_31      0.0125340000
_diffrn_orient_matrix_UB_32      0.0298410000
_diffrn_orient_matrix_UB_33      -0.0165298000
_diffrn_radiation_monochromator  mirror
_diffrn_radiation_probe          x-ray
_diffrn_radiation_type           MoK\a
_diffrn_radiation_wavelength     0.71073
_diffrn_source                   'SuperNova (Mo) X-ray Source'
_reflns_Friedel_coverage         0.000
_reflns_Friedel_fraction_full    .
_reflns_Friedel_fraction_max     .
_reflns_number_gt                17434
_reflns_number_total             21733
_reflns_odcompleteness_completeness 97.54
_reflns_odcompleteness_iscentric 1
_reflns_odcompleteness_theta     26.32
_reflns_special_details          
;
 Reflections were merged by SHELXL according to the crystal
 class for the calculation of statistics and refinement.
 
 _reflns_Friedel_fraction is defined as the number of unique
 Friedel pairs measured divided by the number that would be
 possible theoretically, ignoring centric projections and
 systematic absences.
;
_reflns_threshold_expression     'I > 2\s(I)'
_computing_cell_refinement       
;
CrysAlisPro, Agilent Technologies,
Version 1.171.37.31 (release 14-01-2014 CrysAlis171 .NET)
(compiled Jan 14 2014,18:38:05)
;
_computing_data_collection       
;
CrysAlisPro, Agilent Technologies,
Version 1.171.37.31 (release 14-01-2014 CrysAlis171 .NET)
(compiled Jan 14 2014,18:38:05)
;
_computing_data_reduction        
;
CrysAlisPro, Agilent Technologies,
Version 1.171.37.31 (release 14-01-2014 CrysAlis171 .NET)
(compiled Jan 14 2014,18:38:05)
;
_computing_molecular_graphics    'Olex2 (Dolomanov et al., 2009)'
_computing_publication_material  'Olex2 (Dolomanov et al., 2009)'
_computing_structure_refinement  'ShelXL (Sheldrick, 2015)'
_computing_structure_solution    'ShelXS (Sheldrick, 2008)'
_refine_diff_density_max         1.937
_refine_diff_density_min         -1.885
_refine_diff_density_rms         0.179
_refine_ls_extinction_coef       .
_refine_ls_extinction_method     none
_refine_ls_goodness_of_fit_ref   1.018
_refine_ls_hydrogen_treatment    constr
_refine_ls_matrix_type           full
_refine_ls_number_parameters     1037
_refine_ls_number_reflns         21733
_refine_ls_number_restraints     345
_refine_ls_R_factor_all          0.0555
_refine_ls_R_factor_gt           0.0348
_refine_ls_restrained_S_all      1.012
_refine_ls_shift/su_max          0.005
_refine_ls_shift/su_mean         0.000
_refine_ls_structure_factor_coef Fsqd
_refine_ls_weighting_details     
'w=1/[\s^2^(Fo^2^)+(0.0286P)^2^+9.0765P] where P=(Fo^2^+2Fc^2^)/3'
_refine_ls_weighting_scheme      calc
_refine_ls_wR_factor_gt          0.0650
_refine_ls_wR_factor_ref         0.0742
_olex2_refinement_description    
;
1. Fixed Uiso
 At 1.2 times of:
  All C(H) groups, All C(H,H) groups
 At 1.5 times of:
  All C(H,H,H) groups
2. Restrained distances
 C42-C41 \\sim C43A-C42A \\sim C43-C42 \\sim C43A-C39A \\sim C43-C39 \\sim
C40A-C39A \\sim C40-C39 ~
 C41A-C40A \\sim C41-C40 \\sim C42A-C41A \\sim C85-C82 \\sim C84-C83 \\sim
C83-C82 \\sim C86-C84 \\sim C86-
 C85
 with sigma of 0.02
3. Uiso/Uaniso restraints and constraints
C39 \\sim C40 \\sim C41 \\sim C42 \\sim C43 \\sim C39A \\sim C40A \\sim C41A
\\sim C42A \\sim C43A \\sim C82 \\sim C83 \\sim C84 \\sim C85 \\sim C86: within
2A with sigma of 0.01 and sigma for terminal atoms of 0.02
4. Rigid body (RIGU) restrains
 C39, C40, C41, C42, C43, C39A, C40A, C41A, C42A, C43A
 with sigma for 1-2 distances of 0.004 and sigma for 1-3 distances of 0.004
5. Others
 Sof(C39A)=Sof(H39A)=Sof(C40A)=Sof(H40A)=Sof(C41A)=Sof(H41A)=Sof(C42A)=
 Sof(H42A)=Sof(C43A)=Sof(H43A)=1-FVAR(1)
 Sof(C39)=Sof(H39)=Sof(C40)=Sof(H40)=Sof(C41)=Sof(H41)=Sof(C42)=Sof(H42)=
 Sof(C43)=Sof(H43)=FVAR(1)
6.a Ternary CH refined with riding coordinates:
 C1(H1), C4(H4), C7(H7), C12(H12), C15(H15), C18(H18), C23(H23), C26(H26),
 C29(H29), C34(H34), C44(H44), C47(H47), C50(H50), C55(H55), C58(H58), C61(H61),
  C66(H66), C69(H69), C72(H72), C77(H77), C78(H78), C79(H79), C80(H80), C81(H81)
6.b Secondary CH2 refined with riding coordinates:
 C10(H10A,H10B), C11(H11A,H11B), C21(H21A,H21B), C22(H22A,H22B), C32(H32A,
 H32B), C33(H33A,H33B), C53(H53A,H53B), C54(H54A,H54B), C64(H64A,H64B),
 C65(H65A,H65B), C75(H75A,H75B), C76(H76A,H76B)
6.c Aromatic/amide H refined with riding coordinates:
 C35(H35), C36(H36), C37(H37), C38(H38), C39(H39), C40(H40), C41(H41),
 C42(H42), C43(H43), C82(H82), C83(H83), C84(H84), C85(H85), C86(H86),
 C39A(H39A), C40A(H40A), C41A(H41A), C42A(H42A), C43A(H43A)
6.d Idealised Me refined as rotating group:
 C2(H2A,H2B,H2C), C3(H3A,H3B,H3C), C5(H5A,H5B,H5C), C6(H6A,H6B,H6C), C8(H8A,
 H8B,H8C), C9(H9A,H9B,H9C), C13(H13A,H13B,H13C), C14(H14A,H14B,H14C), C16(H16A,
 H16B,H16C), C17(H17A,H17B,H17C), C19(H19A,H19B,H19C), C20(H20A,H20B,H20C),
 C24(H24A,H24B,H24C), C25(H25A,H25B,H25C), C27(H27A,H27B,H27C), C28(H28A,H28B,
 H28C), C30(H30A,H30B,H30C), C31(H31A,H31B,H31C), C45(H45A,H45B,H45C), C46(H46A,
 H46B,H46C), C48(H48A,H48B,H48C), C49(H49A,H49B,H49C), C51(H51A,H51B,H51C),
 C52(H52A,H52B,H52C), C56(H56A,H56B,H56C), C57(H57A,H57B,H57C), C59(H59A,H59B,
 H59C), C60(H60A,H60B,H60C), C62(H62A,H62B,H62C), C63(H63A,H63B,H63C), C67(H67A,
 H67B,H67C), C68(H68A,H68B,H68C), C70(H70A,H70B,H70C), C71(H71A,H71B,H71C),
 C73(H73A,H73B,H73C), C74(H74A,H74B,H74C)
;
_atom_sites_solution_hydrogens   geom
_atom_sites_solution_primary     direct
_atom_sites_solution_secondary   difmap
loop_
_atom_site_label
_atom_site_type_symbol
_atom_site_fract_x
_atom_site_fract_y
_atom_site_fract_z
_atom_site_U_iso_or_equiv
_atom_site_adp_type
_atom_site_occupancy
_atom_site_site_symmetry_order
_atom_site_calc_flag
_atom_site_refinement_flags_posn
_atom_site_refinement_flags_adp
_atom_site_refinement_flags_occupancy
_atom_site_disorder_assembly
_atom_site_disorder_group
U1 U 0.35394(2) 0.20189(2) 0.64768(2) 0.01010(4) Uani 1 1 d . . . . .
Co1 Co 0.30306(2) 0.60646(3) 0.62490(2) 0.01555(11) Uani 1 1 d . . . . .
Si1 Si 0.21642(4) 0.15863(7) 0.64045(4) 0.0116(2) Uani 1 1 d . . . . .
Si2 Si 0.41325(4) 0.22433(7) 0.77356(4) 0.0134(2) Uani 1 1 d . . . . .
Si3 Si 0.43406(4) 0.21553(8) 0.54123(4) 0.0143(2) Uani 1 1 d . . . . .
N1 N 0.27965(11) 0.1175(2) 0.65595(11) 0.0126(6) Uani 1 1 d . . . . .
N2 N 0.40706(12) 0.1681(2) 0.71664(11) 0.0127(6) Uani 1 1 d . . . . .
N3 N 0.39271(11) 0.1568(2) 0.57898(11) 0.0128(6) Uani 1 1 d . . . . .
N4 N 0.37424(11) 0.0166(2) 0.65232(11) 0.0123(6) Uani 1 1 d . . . . .
N5 N 0.34554(12) 0.3369(2) 0.63687(11) 0.0157(7) Uani 1 1 d . . . . .
C1 C 0.18647(14) 0.2071(3) 0.69651(14) 0.0166(8) Uani 1 1 d . . . . .
H1 H 0.150925 0.232259 0.685479 0.020 Uiso 1 1 calc R . . . .
C2 C 0.21831(16) 0.2896(3) 0.72043(15) 0.0216(9) Uani 1 1 d . . . . .
H2A H 0.218925 0.342694 0.697034 0.032 Uiso 1 1 calc GR . . . .
H2B H 0.254198 0.268129 0.729514 0.032 Uiso 1 1 calc GR . . . .
H2C H 0.202224 0.310761 0.750063 0.032 Uiso 1 1 calc GR . . . .
C3 C 0.17950(15) 0.1283(3) 0.73417(14) 0.0195(9) Uani 1 1 d . . . . .
H3A H 0.213890 0.103396 0.746307 0.029 Uiso 1 1 calc GR . . . .
H3B H 0.158408 0.076623 0.718516 0.029 Uiso 1 1 calc GR . . . .
H3C H 0.161734 0.154198 0.761846 0.029 Uiso 1 1 calc GR . . . .
C4 C 0.22220(15) 0.2605(3) 0.59660(14) 0.0159(8) Uani 1 1 d . . . . .
H4 H 0.246457 0.307224 0.614327 0.019 Uiso 1 1 calc R . . . .
C5 C 0.24725(17) 0.2360(3) 0.54843(15) 0.0269(10) Uani 1 1 d . . . . .
H5A H 0.223368 0.195347 0.527759 0.040 Uiso 1 1 calc GR . . . .
H5B H 0.280333 0.202178 0.556305 0.040 Uiso 1 1 calc GR . . . .
H5C H 0.253955 0.295017 0.530635 0.040 Uiso 1 1 calc GR . . . .
C6 C 0.17075(15) 0.3148(3) 0.58427(15) 0.0220(9) Uani 1 1 d . . . . .
H6A H 0.156360 0.335177 0.614903 0.033 Uiso 1 1 calc GR . . . .
H6B H 0.145590 0.272961 0.565787 0.033 Uiso 1 1 calc GR . . . .
H6C H 0.177488 0.370965 0.564244 0.033 Uiso 1 1 calc GR . . . .
C7 C 0.17236(14) 0.0571(3) 0.61579(14) 0.0171(8) Uani 1 1 d . . . . .
H7 H 0.174586 0.007273 0.642190 0.021 Uiso 1 1 calc R . . . .
C8 C 0.19051(17) 0.0084(4) 0.56988(17) 0.0341(12) Uani 1 1 d . . . . .
H8A H 0.228584 -0.000157 0.573689 0.051 Uiso 1 1 calc GR . . . .
H8B H 0.181090 0.048028 0.540839 0.051 Uiso 1 1 calc GR . . . .
H8C H 0.173498 -0.054069 0.565661 0.051 Uiso 1 1 calc GR . . . .
C9 C 0.11434(15) 0.0836(3) 0.60773(17) 0.0273(10) Uani 1 1 d . . . . .
H9A H 0.109039 0.126472 0.579319 0.041 Uiso 1 1 calc GR . . . .
H9B H 0.103337 0.115583 0.637230 0.041 Uiso 1 1 calc GR . . . .
H9C H 0.093510 0.025524 0.601495 0.041 Uiso 1 1 calc GR . . . .
C10 C 0.28580(14) 0.0226(3) 0.67934(14) 0.0175(8) Uani 1 1 d . . . . .
H10A H 0.251536 -0.010422 0.677779 0.021 Uiso 1 1 calc R . . . .
H10B H 0.298573 0.029815 0.714466 0.021 Uiso 1 1 calc R . . . .
C11 C 0.32418(14) -0.0356(3) 0.65291(14) 0.0165(8) Uani 1 1 d . . . . .
H11A H 0.330164 -0.097637 0.669812 0.020 Uiso 1 1 calc R . . . .
H11B H 0.309765 -0.048169 0.618663 0.020 Uiso 1 1 calc R . . . .
C12 C 0.38376(15) 0.1565(3) 0.82517(14) 0.0185(8) Uani 1 1 d . . . . .
H12 H 0.381767 0.202958 0.852893 0.022 Uiso 1 1 calc R . . . .
C13 C 0.32776(15) 0.1231(3) 0.81161(16) 0.0261(10) Uani 1 1 d . . . . .
H13A H 0.328067 0.070546 0.787834 0.039 Uiso 1 1 calc GR . . . .
H13B H 0.307049 0.176132 0.796912 0.039 Uiso 1 1 calc GR . . . .
H13C H 0.312216 0.101027 0.841371 0.039 Uiso 1 1 calc GR . . . .
C14 C 0.41621(17) 0.0720(3) 0.84632(17) 0.0306(10) Uani 1 1 d . . . . .
H14A H 0.450122 0.095095 0.860832 0.046 Uiso 1 1 calc GR . . . .
H14B H 0.421790 0.026569 0.819861 0.046 Uiso 1 1 calc GR . . . .
H14C H 0.397469 0.040373 0.871803 0.046 Uiso 1 1 calc GR . . . .
C15 C 0.48478(15) 0.2389(3) 0.79606(14) 0.0181(8) Uani 1 1 d . . . . .
H15 H 0.497387 0.173189 0.805157 0.022 Uiso 1 1 calc R . . . .
C16 C 0.49186(16) 0.2972(3) 0.84403(14) 0.0234(9) Uani 1 1 d . . . . .
H16A H 0.471225 0.268278 0.868962 0.035 Uiso 1 1 calc GR . . . .
H16B H 0.479923 0.362804 0.837612 0.035 Uiso 1 1 calc GR . . . .
H16C H 0.528936 0.297706 0.856102 0.035 Uiso 1 1 calc GR . . . .
C17 C 0.52076(16) 0.2741(3) 0.75770(15) 0.0244(10) Uani 1 1 d . . . . .
H17A H 0.510692 0.339033 0.747507 0.037 Uiso 1 1 calc GR . . . .
H17B H 0.517591 0.231736 0.728934 0.037 Uiso 1 1 calc GR . . . .
H17C H 0.557084 0.274047 0.772059 0.037 Uiso 1 1 calc GR . . . .
C18 C 0.37707(16) 0.3427(3) 0.76451(14) 0.0191(9) Uani 1 1 d . . . . .
H18 H 0.349350 0.332072 0.737041 0.023 Uiso 1 1 calc R . . . .
C19 C 0.34830(19) 0.3777(3) 0.80880(17) 0.0342(11) Uani 1 1 d . . . . .
H19A H 0.373948 0.392796 0.836388 0.051 Uiso 1 1 calc GR . . . .
H19B H 0.324663 0.327610 0.818804 0.051 Uiso 1 1 calc GR . . . .
H19C H 0.327998 0.435066 0.799366 0.051 Uiso 1 1 calc GR . . . .
C20 C 0.41184(17) 0.4229(3) 0.74719(15) 0.0249(9) Uani 1 1 d . . . . .
H20A H 0.429033 0.401555 0.718203 0.037 Uiso 1 1 calc GR . . . .
H20B H 0.438443 0.439332 0.773742 0.037 Uiso 1 1 calc GR . . . .
H20C H 0.390283 0.479135 0.738547 0.037 Uiso 1 1 calc GR . . . .
C21 C 0.44109(14) 0.0840(3) 0.71084(14) 0.0165(8) Uani 1 1 d . . . . .
H21A H 0.462962 0.072446 0.741957 0.020 Uiso 1 1 calc R . . . .
H21B H 0.464680 0.096314 0.684435 0.020 Uiso 1 1 calc R . . . .
C22 C 0.40815(14) -0.0026(3) 0.69799(14) 0.0158(8) Uani 1 1 d . . . . .
H22A H 0.431004 -0.058103 0.692922 0.019 Uiso 1 1 calc R . . . .
H22B H 0.386256 -0.017686 0.725359 0.019 Uiso 1 1 calc R . . . .
C23 C 0.45298(15) 0.3332(3) 0.57148(14) 0.0190(9) Uani 1 1 d . . . . .
H23 H 0.419372 0.368078 0.574762 0.023 Uiso 1 1 calc R . . . .
C24 C 0.47995(17) 0.3271(3) 0.62379(15) 0.0280(10) Uani 1 1 d . . . . .
H24A H 0.515527 0.302166 0.622291 0.042 Uiso 1 1 calc GR . . . .
H24B H 0.460002 0.284320 0.643798 0.042 Uiso 1 1 calc GR . . . .
H24C H 0.481540 0.390776 0.638703 0.042 Uiso 1 1 calc GR . . . .
C25 C 0.48542(18) 0.3976(3) 0.53994(16) 0.0329(11) Uani 1 1 d . . . . .
H25A H 0.467622 0.403904 0.506843 0.049 Uiso 1 1 calc GR . . . .
H25B H 0.520090 0.369202 0.537536 0.049 Uiso 1 1 calc GR . . . .
H25C H 0.489293 0.460720 0.555293 0.049 Uiso 1 1 calc GR . . . .
C26 C 0.40065(16) 0.2449(3) 0.47783(14) 0.0206(9) Uani 1 1 d . . . . .
H26 H 0.428746 0.264898 0.456493 0.025 Uiso 1 1 calc R . . . .
C27 C 0.36192(16) 0.3275(3) 0.47855(15) 0.0279(10) Uani 1 1 d . . . . .
H27A H 0.380441 0.385347 0.490395 0.042 Uiso 1 1 calc GR . . . .
H27B H 0.334693 0.311915 0.500578 0.042 Uiso 1 1 calc GR . . . .
H27C H 0.345777 0.338468 0.445125 0.042 Uiso 1 1 calc GR . . . .
C28 C 0.3735(2) 0.1580(4) 0.45319(17) 0.0455(14) Uani 1 1 d . . . . .
H28A H 0.345471 0.136230 0.473055 0.068 Uiso 1 1 calc GR . . . .
H28B H 0.399000 0.106510 0.450594 0.068 Uiso 1 1 calc GR . . . .
H28C H 0.358475 0.175484 0.420132 0.068 Uiso 1 1 calc GR . . . .
C29 C 0.49216(15) 0.1354(3) 0.53013(15) 0.0226(9) Uani 1 1 d . . . . .
H29 H 0.476960 0.071205 0.521552 0.027 Uiso 1 1 calc R . . . .
C30 C 0.52334(19) 0.1638(4) 0.48674(18) 0.0410(13) Uani 1 1 d . . . . .
H30A H 0.536338 0.229179 0.491553 0.062 Uiso 1 1 calc GR . . . .
H30B H 0.500650 0.160253 0.456028 0.062 Uiso 1 1 calc GR . . . .
H30C H 0.553010 0.120178 0.484840 0.062 Uiso 1 1 calc GR . . . .
C31 C 0.52975(17) 0.1200(4) 0.57624(17) 0.0357(12) Uani 1 1 d . . . . .
H31A H 0.509541 0.108148 0.604740 0.054 Uiso 1 1 calc GR . . . .
H31B H 0.551418 0.177087 0.582302 0.054 Uiso 1 1 calc GR . . . .
H31C H 0.552303 0.064993 0.571130 0.054 Uiso 1 1 calc GR . . . .
C32 C 0.38015(15) 0.0563(3) 0.56572(14) 0.0183(8) Uani 1 1 d . . . . .
H32A H 0.396412 0.039134 0.535104 0.022 Uiso 1 1 calc R . . . .
H32B H 0.341768 0.048594 0.559671 0.022 Uiso 1 1 calc R . . . .
C33 C 0.40056(15) -0.0086(3) 0.60725(14) 0.0165(8) Uani 1 1 d . . . . .
H33A H 0.393213 -0.076003 0.598200 0.020 Uiso 1 1 calc R . . . .
H33B H 0.438915 -0.000798 0.613500 0.020 Uiso 1 1 calc R . . . .
C34 C 0.34316(15) 0.4421(3) 0.63585(14) 0.0163(8) Uani 1 1 d . . . . .
H34 H 0.378176 0.468999 0.647369 0.020 Uiso 1 1 calc R . . . .
C35 C 0.32363(15) 0.4885(3) 0.58747(14) 0.0165(8) Uani 1 1 d . . . . .
H35 H 0.345287 0.505758 0.562127 0.020 Uiso 1 1 calc R . . . .
C36 C 0.26885(16) 0.5025(3) 0.58515(14) 0.0183(9) Uani 1 1 d . . . . .
H36 H 0.246029 0.511559 0.556237 0.022 Uiso 1 1 calc R . . . .
C37 C 0.25466(16) 0.5005(3) 0.63462(15) 0.0191(9) Uani 1 1 d . . . . .
H37 H 0.220345 0.507402 0.645054 0.023 Uiso 1 1 calc R . . . .
C38 C 0.30113(15) 0.4862(3) 0.66540(14) 0.0170(8) Uani 1 1 d . . . . .
H38 H 0.305523 0.501765 0.699480 0.020 Uiso 1 1 calc R . . . .
C39 C 0.3646(3) 0.7007(6) 0.6294(4) 0.0210(15) Uani 0.666(15) 1 d D U P A 1
H39 H 0.400341 0.684942 0.626527 0.025 Uiso 0.666(15) 1 calc R . P A 1
C40 C 0.3275(4) 0.7271(6) 0.5904(3) 0.0184(15) Uani 0.666(15) 1 d D U P A 1
H40 H 0.334018 0.730813 0.556596 0.022 Uiso 0.666(15) 1 calc R . P A 1
C41 C 0.2794(3) 0.7468(7) 0.6097(4) 0.0208(16) Uani 0.666(15) 1 d D U P A 1
H41 H 0.248256 0.767942 0.591572 0.025 Uiso 0.666(15) 1 calc R . P A 1
C42 C 0.2859(4) 0.7293(6) 0.6609(4) 0.0227(16) Uani 0.666(15) 1 d D U P A 1
H42 H 0.259361 0.734699 0.683253 0.027 Uiso 0.666(15) 1 calc R . P A 1
C43 C 0.3385(5) 0.7023(5) 0.6736(3) 0.0211(15) Uani 0.666(15) 1 d D U P A 1
H43 H 0.353533 0.687794 0.705789 0.025 Uiso 0.666(15) 1 calc R . P A 1
U2 U 0.14117(2) 0.75170(2) 0.36704(2) 0.00845(4) Uani 1 1 d . . . . .
Co2 Co 0.18170(2) 1.15849(3) 0.39729(2) 0.01286(11) Uani 1 1 d . . . . .
Si4 Si 0.06899(4) 0.70427(7) 0.47291(4) 0.0114(2) Uani 1 1 d . . . . .
Si5 Si 0.28169(4) 0.72047(7) 0.38609(4) 0.0123(2) Uani 1 1 d . . . . .
Si6 Si 0.07443(4) 0.82091(7) 0.24595(4) 0.0128(2) Uani 1 1 d . . . . .
N6 N 0.10715(11) 0.6628(2) 0.42723(11) 0.0121(6) Uani 1 1 d . . . . .
N7 N 0.22129(11) 0.6901(2) 0.35678(11) 0.0125(6) Uani 1 1 d . . . . .
N8 N 0.09125(11) 0.7409(2) 0.29338(11) 0.0109(6) Uani 1 1 d . . . . .
N9 N 0.13216(11) 0.5705(2) 0.34076(11) 0.0108(6) Uani 1 1 d . . . . .
N10 N 0.14780(12) 0.8895(2) 0.36932(11) 0.0148(7) Uani 1 1 d . . . . .
C44 C 0.06941(14) 0.8390(3) 0.46804(14) 0.0151(8) Uani 1 1 d . . . . .
H44 H 0.106360 0.857591 0.463318 0.018 Uiso 1 1 calc R . . . .
C45 C 0.03606(16) 0.8769(3) 0.42285(15) 0.0227(9) Uani 1 1 d . . . . .
H45A H 0.044713 0.841836 0.393394 0.034 Uiso 1 1 calc GR . . . .
H45B H 0.043303 0.944944 0.418562 0.034 Uiso 1 1 calc GR . . . .
H45C H -0.001118 0.868134 0.427726 0.034 Uiso 1 1 calc GR . . . .
C46 C 0.05435(17) 0.8926(3) 0.51420(15) 0.0260(10) Uani 1 1 d . . . . .
H46A H 0.018674 0.874973 0.521177 0.039 Uiso 1 1 calc GR . . . .
H46B H 0.056047 0.961533 0.508432 0.039 Uiso 1 1 calc GR . . . .
H46C H 0.078753 0.875463 0.542414 0.039 Uiso 1 1 calc GR . . . .
C47 C 0.09525(15) 0.6711(3) 0.53785(13) 0.0153(8) Uani 1 1 d . . . . .
H47 H 0.074504 0.709134 0.560534 0.018 Uiso 1 1 calc R . . . .
C48 C 0.15246(16) 0.7009(3) 0.54925(15) 0.0237(9) Uani 1 1 d . . . . .
H48A H 0.174714 0.664909 0.528149 0.036 Uiso 1 1 calc GR . . . .
H48B H 0.163206 0.687466 0.583956 0.036 Uiso 1 1 calc GR . . . .
H48C H 0.156061 0.769319 0.542928 0.036 Uiso 1 1 calc GR . . . .
C49 C 0.08914(18) 0.5667(3) 0.55269(15) 0.0297(10) Uani 1 1 d . . . . .
H49A H 0.052236 0.548146 0.547432 0.045 Uiso 1 1 calc GR . . . .
H49B H 0.101038 0.558807 0.587605 0.045 Uiso 1 1 calc GR . . . .
H49C H 0.110222 0.526240 0.532550 0.045 Uiso 1 1 calc GR . . . .
C50 C 0.00103(14) 0.6497(3) 0.46411(14) 0.0155(8) Uani 1 1 d . . . . .
H50 H 0.006175 0.579670 0.469785 0.019 Uiso 1 1 calc R . . . .
C51 C -0.02548(15) 0.6587(3) 0.41176(14) 0.0206(9) Uani 1 1 d . . . . .
H51A H -0.036761 0.724820 0.405848 0.031 Uiso 1 1 calc GR . . . .
H51B H -0.055992 0.616369 0.408166 0.031 Uiso 1 1 calc GR . . . .
H51C H -0.000625 0.640682 0.387782 0.031 Uiso 1 1 calc GR . . . .
C52 C -0.03608(15) 0.6822(3) 0.50248(16) 0.0262(10) Uani 1 1 d . . . . .
H52A H -0.019035 0.673089 0.535709 0.039 Uiso 1 1 calc GR . . . .
H52B H -0.068330 0.644362 0.498823 0.039 Uiso 1 1 calc GR . . . .
H52C H -0.044553 0.749844 0.497393 0.039 Uiso 1 1 calc GR . . . .
C53 C 0.11421(15) 0.5580(3) 0.42778(13) 0.0162(8) Uani 1 1 d . . . . .
H53A H 0.090913 0.528834 0.450939 0.019 Uiso 1 1 calc R . . . .
H53B H 0.150839 0.542236 0.439215 0.019 Uiso 1 1 calc R . . . .
C54 C 0.10147(15) 0.5185(3) 0.37668(14) 0.0148(8) Uani 1 1 d . . . . .
H54A H 0.110128 0.449675 0.376218 0.018 Uiso 1 1 calc R . . . .
H54B H 0.063557 0.525727 0.367228 0.018 Uiso 1 1 calc R . . . .
C55 C 0.27006(14) 0.8254(3) 0.42710(14) 0.0161(8) Uani 1 1 d . . . . .
H55 H 0.251794 0.874223 0.405106 0.019 Uiso 1 1 calc R . . . .
C56 C 0.31971(16) 0.8748(3) 0.45017(16) 0.0267(10) Uani 1 1 d . . . . .
H56A H 0.339110 0.830548 0.472787 0.040 Uiso 1 1 calc GR . . . .
H56B H 0.309865 0.931465 0.468403 0.040 Uiso 1 1 calc GR . . . .
H56C H 0.341800 0.893772 0.424042 0.040 Uiso 1 1 calc GR . . . .
C57 C 0.23307(15) 0.8052(3) 0.46756(14) 0.0202(9) Uani 1 1 d . . . . .
H57A H 0.202494 0.769701 0.453468 0.030 Uiso 1 1 calc GR . . . .
H57B H 0.221620 0.865711 0.481234 0.030 Uiso 1 1 calc GR . . . .
H57C H 0.251488 0.767339 0.493821 0.030 Uiso 1 1 calc GR . . . .
C58 C 0.33136(15) 0.7605(3) 0.34222(15) 0.0188(9) Uani 1 1 d . . . . .
H58 H 0.363749 0.778092 0.363221 0.023 Uiso 1 1 calc R . . . .
C59 C 0.31385(18) 0.8504(3) 0.31397(17) 0.0330(11) Uani 1 1 d . . . . .
H59A H 0.283455 0.835611 0.291043 0.050 Uiso 1 1 calc GR . . . .
H59B H 0.342517 0.873759 0.295418 0.050 Uiso 1 1 calc GR . . . .
H59C H 0.304325 0.899519 0.337276 0.050 Uiso 1 1 calc GR . . . .
C60 C 0.34767(17) 0.6835(3) 0.30623(16) 0.0287(10) Uani 1 1 d . . . . .
H60A H 0.359460 0.626470 0.324767 0.043 Uiso 1 1 calc GR . . . .
H60B H 0.376259 0.707819 0.287854 0.043 Uiso 1 1 calc GR . . . .
H60C H 0.317692 0.667217 0.283106 0.043 Uiso 1 1 calc GR . . . .
C61 C 0.31079(14) 0.6118(3) 0.41992(14) 0.0167(8) Uani 1 1 d . . . . .
H61 H 0.311219 0.560085 0.394632 0.020 Uiso 1 1 calc R . . . .
C62 C 0.36770(15) 0.6242(3) 0.44072(16) 0.0266(10) Uani 1 1 d . . . . .
H62A H 0.389367 0.641621 0.413993 0.040 Uiso 1 1 calc GR . . . .
H62B H 0.380462 0.564170 0.455759 0.040 Uiso 1 1 calc GR . . . .
H62C H 0.369689 0.674717 0.465723 0.040 Uiso 1 1 calc GR . . . .
C63 C 0.27805(15) 0.5732(3) 0.46035(14) 0.0221(9) Uani 1 1 d . . . . .
H63A H 0.282212 0.615055 0.489273 0.033 Uiso 1 1 calc GR . . . .
H63B H 0.289940 0.508732 0.469628 0.033 Uiso 1 1 calc GR . . . .
H63C H 0.241076 0.571146 0.447984 0.033 Uiso 1 1 calc GR . . . .
C64 C 0.22188(14) 0.6059(3) 0.32340(13) 0.0140(8) Uani 1 1 d . . . . .
H64A H 0.257908 0.580311 0.323670 0.017 Uiso 1 1 calc R . . . .
H64B H 0.210456 0.625388 0.289223 0.017 Uiso 1 1 calc R . . . .
C65 C 0.18564(14) 0.5299(3) 0.34033(14) 0.0139(8) Uani 1 1 d . . . . .
H65A H 0.185203 0.474529 0.317707 0.017 Uiso 1 1 calc R . . . .
H65B H 0.198042 0.507910 0.373836 0.017 Uiso 1 1 calc R . . . .
C66 C 0.00789(15) 0.8766(3) 0.25353(14) 0.0207(9) Uani 1 1 d . . . . .
H66 H -0.004950 0.904358 0.220914 0.025 Uiso 1 1 calc R . . . .
C67 C 0.01090(17) 0.9582(3) 0.29126(15) 0.0278(10) Uani 1 1 d . . . . .
H67A H 0.028042 0.935422 0.322575 0.042 Uiso 1 1 calc GR . . . .
H67B H -0.024548 0.980204 0.296455 0.042 Uiso 1 1 calc GR . . . .
H67C H 0.031127 1.011113 0.278831 0.042 Uiso 1 1 calc GR . . . .
C68 C -0.03288(16) 0.8037(3) 0.26756(17) 0.0292(10) Uani 1 1 d . . . . .
H68A H -0.035628 0.752391 0.243024 0.044 Uiso 1 1 calc GR . . . .
H68B H -0.066928 0.835237 0.268544 0.044 Uiso 1 1 calc GR . . . .
H68C H -0.022180 0.776952 0.300106 0.044 Uiso 1 1 calc GR . . . .
C69 C 0.12383(15) 0.9208(3) 0.24625(14) 0.0189(9) Uani 1 1 d . . . . .
H69 H 0.124592 0.951232 0.279572 0.023 Uiso 1 1 calc R . . . .
C70 C 0.10881(18) 0.9997(3) 0.20850(15) 0.0296(10) Uani 1 1 d . . . . .
H70A H 0.110933 0.974656 0.175059 0.044 Uiso 1 1 calc GR . . . .
H70B H 0.132949 1.053598 0.213879 0.044 Uiso 1 1 calc GR . . . .
H70C H 0.072974 1.021064 0.212463 0.044 Uiso 1 1 calc GR . . . .
C71 C 0.17935(16) 0.8865(3) 0.23999(16) 0.0292(10) Uani 1 1 d . . . . .
H71A H 0.189019 0.837217 0.264626 0.044 Uiso 1 1 calc GR . . . .
H71B H 0.203683 0.940323 0.244492 0.044 Uiso 1 1 calc GR . . . .
H71C H 0.181049 0.859873 0.206831 0.044 Uiso 1 1 calc GR . . . .
C72 C 0.07284(15) 0.7647(3) 0.18152(14) 0.0187(9) Uani 1 1 d . . . . .
H72 H 0.083945 0.817537 0.159910 0.022 Uiso 1 1 calc R . . . .
C73 C 0.01915(17) 0.7336(3) 0.15746(15) 0.0254(10) Uani 1 1 d . . . . .
H73A H 0.006497 0.678496 0.175266 0.038 Uiso 1 1 calc GR . . . .
H73B H 0.022545 0.716048 0.122975 0.038 Uiso 1 1 calc GR . . . .
H73C H -0.005789 0.786363 0.158826 0.038 Uiso 1 1 calc GR . . . .
C74 C 0.11278(16) 0.6853(3) 0.17510(15) 0.0239(9) Uani 1 1 d . . . . .
H74A H 0.146143 0.702064 0.193185 0.036 Uiso 1 1 calc GR . . . .
H74B H 0.117980 0.677809 0.140001 0.036 Uiso 1 1 calc GR . . . .
H74C H 0.099766 0.625330 0.188025 0.036 Uiso 1 1 calc GR . . . .
C75 C 0.06472(14) 0.6472(3) 0.28611(13) 0.0138(8) Uani 1 1 d . . . . .
H75A H 0.045801 0.644975 0.252929 0.017 Uiso 1 1 calc R . . . .
H75B H 0.038803 0.639155 0.310912 0.017 Uiso 1 1 calc R . . . .
C76 C 0.10420(14) 0.5674(3) 0.29113(13) 0.0144(8) Uani 1 1 d . . . . .
H76A H 0.086180 0.505198 0.286152 0.017 Uiso 1 1 calc R . . . .
H76B H 0.129531 0.574088 0.265694 0.017 Uiso 1 1 calc R . . . .
C77 C 0.14734(15) 0.9933(3) 0.37398(13) 0.0146(8) Uani 1 1 d . . . . .
H77 H 0.113247 1.019025 0.359094 0.017 Uiso 1 1 calc R . . . .
C78 C 0.19243(15) 1.0457(3) 0.35258(14) 0.0168(8) Uani 1 1 d . . . . .
H78 H 0.196231 1.051762 0.316395 0.020 Uiso 1 1 calc R . . . .
C79 C 0.23450(15) 1.0585(3) 0.38934(14) 0.0162(8) Uani 1 1 d . . . . .
H79 H 0.272215 1.068403 0.383713 0.019 Uiso 1 1 calc R . . . .
C80 C 0.21287(15) 1.0505(3) 0.43554(14) 0.0162(8) Uani 1 1 d . . . . .
H80 H 0.232494 1.054019 0.468784 0.019 Uiso 1 1 calc R . . . .
C81 C 0.15864(15) 1.0336(3) 0.42579(14) 0.0156(8) Uani 1 1 d . . . . .
H81 H 0.133629 1.029122 0.452108 0.019 Uiso 1 1 calc R . . . .
C82 C 0.19508(16) 1.2842(3) 0.36233(15) 0.0219(9) Uani 1 1 d D U . . .
H82 H 0.219263 1.291991 0.337907 0.026 Uiso 1 1 calc R . . . .
C83 C 0.14176(15) 1.2562(3) 0.35352(14) 0.0195(9) Uani 1 1 d D U . . .
H83 H 0.123950 1.242910 0.322287 0.023 Uiso 1 1 calc R . . . .
C84 C 0.12027(15) 1.2519(3) 0.39927(14) 0.0196(9) Uani 1 1 d D U . . .
H84 H 0.085203 1.235242 0.404506 0.024 Uiso 1 1 calc R . . . .
C85 C 0.20592(16) 1.2983(3) 0.41344(15) 0.0228(9) Uani 1 1 d D U . . .
H85 H 0.238275 1.318664 0.429544 0.027 Uiso 1 1 calc R . . . .
C86 C 0.15984(16) 1.2766(3) 0.43624(15) 0.0227(9) Uani 1 1 d D U . . .
H86 H 0.156031 1.278232 0.470699 0.027 Uiso 1 1 calc R . . . .
C39A C 0.3609(7) 0.6971(12) 0.6493(8) 0.021(2) Uani 0.334(15) 1 d D U P A 2
H39A H 0.394911 0.678308 0.662075 0.025 Uiso 0.334(15) 1 calc R . P A 2
C40A C 0.3440(8) 0.7180(14) 0.5998(7) 0.021(2) Uani 0.334(15) 1 d D U P A 2
H40A H 0.364961 0.713934 0.572577 0.025 Uiso 0.334(15) 1 calc R . P A 2
C41A C 0.2915(8) 0.7457(15) 0.5975(7) 0.020(2) Uani 0.334(15) 1 d D U P A 2
H41A H 0.271394 0.765645 0.568408 0.024 Uiso 0.334(15) 1 calc R . P A 2
C42A C 0.2728(7) 0.7395(12) 0.6448(8) 0.018(2) Uani 0.334(15) 1 d D U P A 2
H42A H 0.238385 0.752321 0.653659 0.021 Uiso 0.334(15) 1 calc R . P A 2
C43A C 0.3161(9) 0.7102(11) 0.6759(6) 0.020(2) Uani 0.334(15) 1 d D U P A 2
H43A H 0.315549 0.700394 0.710459 0.024 Uiso 0.334(15) 1 calc R . P A 2

loop_
_atom_site_aniso_label
_atom_site_aniso_U_11
_atom_site_aniso_U_22
_atom_site_aniso_U_33
_atom_site_aniso_U_23
_atom_site_aniso_U_13
_atom_site_aniso_U_12
U1 0.01214(7) 0.00752(7) 0.01091(7) 0.00024(5) 0.00265(5) 0.00000(5)
Co1 0.0203(3) 0.0087(3) 0.0174(3) 0.0005(2) -0.0001(2) -0.0012(2)
Si1 0.0101(5) 0.0137(5) 0.0111(5) 0.0001(4) 0.0015(4) -0.0003(4)
Si2 0.0139(5) 0.0150(5) 0.0113(5) -0.0002(4) 0.0013(4) -0.0020(4)
Si3 0.0147(5) 0.0176(6) 0.0111(5) 0.0000(4) 0.0044(4) 0.0006(4)
N1 0.0107(16) 0.0143(16) 0.0126(16) -0.0002(13) 0.0002(12) 0.0024(12)
N2 0.0151(16) 0.0108(16) 0.0122(16) -0.0027(13) 0.0012(12) 0.0003(12)
N3 0.0170(17) 0.0119(16) 0.0093(16) -0.0014(13) 0.0006(12) -0.0002(13)
N4 0.0137(16) 0.0111(16) 0.0121(16) -0.0001(13) 0.0017(12) -0.0013(12)
N5 0.0165(17) 0.0186(17) 0.0120(17) -0.0031(14) 0.0004(13) -0.0016(13)
C1 0.012(2) 0.024(2) 0.014(2) 0.0005(17) 0.0019(15) 0.0015(16)
C2 0.027(2) 0.019(2) 0.019(2) -0.0012(18) 0.0050(17) -0.0009(17)
C3 0.024(2) 0.024(2) 0.012(2) -0.0003(17) 0.0062(16) 0.0009(17)
C4 0.015(2) 0.016(2) 0.016(2) 0.0029(16) -0.0002(15) -0.0015(15)
C5 0.028(3) 0.035(3) 0.019(2) 0.0082(19) 0.0095(18) 0.0089(19)
C6 0.021(2) 0.021(2) 0.023(2) 0.0082(18) 0.0026(17) 0.0021(17)
C7 0.014(2) 0.018(2) 0.019(2) -0.0024(17) 0.0006(15) -0.0015(15)
C8 0.026(3) 0.045(3) 0.032(3) -0.027(2) 0.007(2) -0.013(2)
C9 0.017(2) 0.028(2) 0.036(3) -0.009(2) 0.0007(18) -0.0072(18)
C10 0.011(2) 0.020(2) 0.022(2) 0.0060(17) 0.0010(15) -0.0040(15)
C11 0.020(2) 0.0113(19) 0.018(2) 0.0007(16) 0.0003(16) -0.0035(15)
C12 0.026(2) 0.021(2) 0.0092(19) 0.0030(16) 0.0036(16) -0.0011(17)
C13 0.022(2) 0.031(3) 0.025(2) 0.0044(19) 0.0029(18) -0.0082(18)
C14 0.030(3) 0.027(2) 0.035(3) 0.010(2) 0.004(2) -0.0057(19)
C15 0.018(2) 0.020(2) 0.016(2) 0.0012(17) 0.0005(16) -0.0024(16)
C16 0.022(2) 0.032(3) 0.015(2) -0.0005(19) -0.0016(16) -0.0073(18)
C17 0.016(2) 0.035(3) 0.022(2) -0.0019(19) 0.0007(17) -0.0095(18)
C18 0.026(2) 0.017(2) 0.015(2) -0.0029(17) 0.0007(16) 0.0018(17)
C19 0.051(3) 0.024(2) 0.029(3) -0.002(2) 0.014(2) 0.010(2)
C20 0.032(3) 0.019(2) 0.022(2) 0.0013(18) -0.0036(18) -0.0024(18)
C21 0.016(2) 0.016(2) 0.017(2) -0.0019(16) 0.0010(15) 0.0038(15)
C22 0.017(2) 0.0111(19) 0.019(2) 0.0001(16) 0.0004(16) 0.0037(15)
C23 0.017(2) 0.022(2) 0.019(2) 0.0024(17) 0.0044(16) -0.0027(16)
C24 0.030(3) 0.030(3) 0.024(2) -0.0027(19) 0.0017(19) -0.0101(19)
C25 0.034(3) 0.037(3) 0.028(3) 0.004(2) 0.007(2) -0.017(2)
C26 0.023(2) 0.028(2) 0.012(2) 0.0045(17) 0.0052(16) -0.0037(17)
C27 0.021(2) 0.043(3) 0.020(2) 0.008(2) 0.0006(17) 0.0063(19)
C28 0.070(4) 0.044(3) 0.020(3) 0.004(2) -0.013(2) -0.011(3)
C29 0.020(2) 0.023(2) 0.025(2) -0.0012(18) 0.0082(17) 0.0038(17)
C30 0.036(3) 0.051(3) 0.040(3) 0.004(3) 0.023(2) 0.016(2)
C31 0.018(2) 0.046(3) 0.043(3) 0.006(2) 0.006(2) 0.008(2)
C32 0.018(2) 0.019(2) 0.018(2) -0.0016(17) 0.0031(16) -0.0002(16)
C33 0.017(2) 0.0101(19) 0.023(2) -0.0032(16) 0.0058(16) 0.0006(15)
C34 0.021(2) 0.0133(19) 0.015(2) -0.0032(16) 0.0025(15) 0.0000(16)
C35 0.024(2) 0.0070(18) 0.019(2) 0.0009(16) 0.0037(16) -0.0010(15)
C36 0.028(2) 0.0078(19) 0.019(2) 0.0001(16) -0.0032(17) -0.0034(16)
C37 0.022(2) 0.0073(18) 0.029(2) -0.0001(17) 0.0059(17) -0.0022(15)
C38 0.025(2) 0.013(2) 0.014(2) -0.0046(16) 0.0023(16) -0.0013(16)
C39 0.021(3) 0.014(3) 0.027(4) 0.002(3) -0.002(3) -0.004(2)
C40 0.020(4) 0.010(3) 0.024(3) 0.004(2) -0.006(3) -0.003(3)
C41 0.020(3) 0.008(3) 0.033(4) 0.000(3) -0.002(3) 0.000(3)
C42 0.025(4) 0.013(3) 0.031(4) -0.004(3) 0.001(3) -0.002(3)
C43 0.025(4) 0.013(3) 0.023(3) -0.002(2) -0.009(3) -0.007(3)
U2 0.00907(7) 0.00711(7) 0.00917(7) 0.00016(5) 0.00066(5) 0.00022(5)
Co2 0.0170(3) 0.0085(2) 0.0131(3) 0.0003(2) 0.0016(2) 0.0000(2)
Si4 0.0101(5) 0.0137(5) 0.0105(5) 0.0004(4) 0.0018(4) -0.0017(4)
Si5 0.0085(5) 0.0132(5) 0.0153(5) 0.0011(4) 0.0015(4) 0.0005(4)
Si6 0.0125(5) 0.0155(5) 0.0101(5) 0.0007(4) -0.0006(4) 0.0009(4)
N6 0.0140(16) 0.0113(16) 0.0114(16) 0.0028(13) 0.0036(12) 0.0024(12)
N7 0.0122(16) 0.0129(16) 0.0127(16) -0.0010(13) 0.0019(12) 0.0006(12)
N8 0.0073(15) 0.0114(16) 0.0142(16) -0.0003(13) 0.0011(12) -0.0019(12)
N9 0.0137(16) 0.0073(15) 0.0114(16) -0.0013(12) 0.0009(12) -0.0014(12)
N10 0.0158(17) 0.0166(17) 0.0121(16) 0.0010(13) 0.0016(12) -0.0014(13)
C44 0.0086(19) 0.019(2) 0.018(2) -0.0020(17) 0.0023(15) -0.0001(15)
C45 0.022(2) 0.019(2) 0.028(2) 0.0063(18) 0.0058(18) 0.0014(17)
C46 0.033(3) 0.020(2) 0.026(2) -0.0077(19) 0.0024(19) 0.0019(18)
C47 0.020(2) 0.016(2) 0.0104(19) -0.0005(16) 0.0035(15) -0.0018(15)
C48 0.023(2) 0.030(2) 0.018(2) 0.0012(19) -0.0018(17) -0.0031(18)
C49 0.047(3) 0.023(2) 0.019(2) 0.0098(19) -0.0042(19) -0.011(2)
C50 0.0134(19) 0.016(2) 0.017(2) 0.0018(16) 0.0050(15) -0.0023(15)
C51 0.011(2) 0.026(2) 0.024(2) -0.0033(18) 0.0006(16) -0.0043(16)
C52 0.013(2) 0.040(3) 0.027(2) -0.002(2) 0.0085(17) -0.0039(18)
C53 0.018(2) 0.016(2) 0.015(2) 0.0032(16) 0.0062(15) 0.0028(16)
C54 0.019(2) 0.0069(18) 0.019(2) -0.0001(16) 0.0038(16) -0.0018(15)
C55 0.012(2) 0.016(2) 0.020(2) -0.0009(16) -0.0016(15) -0.0014(15)
C56 0.021(2) 0.024(2) 0.035(3) -0.006(2) -0.0008(18) -0.0016(18)
C57 0.023(2) 0.018(2) 0.020(2) -0.0026(17) 0.0027(17) -0.0029(17)
C58 0.013(2) 0.024(2) 0.019(2) 0.0019(17) 0.0012(16) -0.0027(16)
C59 0.036(3) 0.027(3) 0.038(3) 0.013(2) 0.015(2) 0.002(2)
C60 0.030(3) 0.028(2) 0.031(3) 0.006(2) 0.018(2) 0.0057(19)
C61 0.014(2) 0.016(2) 0.020(2) -0.0016(16) -0.0006(15) 0.0023(15)
C62 0.016(2) 0.026(2) 0.036(3) 0.005(2) -0.0046(18) 0.0043(17)
C63 0.021(2) 0.026(2) 0.019(2) 0.0055(18) -0.0008(17) 0.0005(17)
C64 0.0124(19) 0.018(2) 0.0120(19) -0.0035(16) 0.0006(14) 0.0023(15)
C65 0.014(2) 0.0106(19) 0.017(2) -0.0012(16) -0.0009(15) 0.0053(14)
C66 0.024(2) 0.023(2) 0.014(2) 0.0045(17) -0.0023(16) 0.0078(17)
C67 0.031(3) 0.031(3) 0.021(2) 0.0015(19) 0.0021(18) 0.015(2)
C68 0.017(2) 0.039(3) 0.032(3) 0.008(2) 0.0037(18) 0.0074(19)
C69 0.023(2) 0.019(2) 0.014(2) 0.0009(17) -0.0002(16) -0.0029(16)
C70 0.046(3) 0.024(2) 0.018(2) 0.0058(19) -0.001(2) -0.008(2)
C71 0.027(2) 0.033(3) 0.029(3) 0.001(2) 0.0055(19) -0.0086(19)
C72 0.022(2) 0.024(2) 0.0098(19) 0.0011(16) -0.0012(16) -0.0032(17)
C73 0.029(2) 0.031(3) 0.016(2) -0.0044(18) -0.0024(18) -0.0052(19)
C74 0.030(2) 0.028(2) 0.014(2) -0.0059(18) 0.0031(17) 0.0004(18)
C75 0.016(2) 0.0141(19) 0.0113(19) 0.0010(16) -0.0014(15) 0.0001(15)
C76 0.017(2) 0.0130(19) 0.0131(19) -0.0041(16) -0.0010(15) -0.0019(15)
C77 0.019(2) 0.0101(18) 0.015(2) 0.0016(15) 0.0020(15) 0.0005(15)
C78 0.028(2) 0.0078(18) 0.016(2) -0.0015(16) 0.0085(16) -0.0013(16)
C79 0.016(2) 0.0096(19) 0.024(2) 0.0004(16) 0.0070(16) 0.0024(15)
C80 0.022(2) 0.0084(18) 0.017(2) 0.0003(16) -0.0026(16) 0.0022(15)
C81 0.022(2) 0.0095(19) 0.016(2) 0.0022(16) 0.0039(16) 0.0017(15)
C82 0.028(2) 0.0079(18) 0.030(2) 0.0050(17) 0.0035(18) -0.0029(16)
C83 0.027(2) 0.014(2) 0.016(2) 0.0037(16) -0.0067(16) 0.0046(16)
C84 0.018(2) 0.015(2) 0.025(2) 0.0011(17) -0.0002(16) 0.0056(16)
C85 0.031(2) 0.0079(19) 0.028(2) -0.0016(17) -0.0095(18) -0.0010(16)
C86 0.033(2) 0.0134(19) 0.022(2) -0.0038(17) 0.0003(18) 0.0083(17)
C39A 0.023(4) 0.012(4) 0.027(5) 0.000(4) -0.006(4) -0.002(4)
C40A 0.023(5) 0.013(4) 0.028(4) 0.005(4) 0.002(4) -0.003(4)
C41A 0.026(5) 0.009(4) 0.025(4) 0.003(4) -0.001(4) -0.002(4)
C42A 0.020(4) 0.009(4) 0.023(5) 0.002(4) -0.001(4) -0.002(4)
C43A 0.025(5) 0.012(4) 0.022(4) -0.003(4) -0.003(4) -0.001(4)

_geom_special_details            
;
 All esds (except the esd in the dihedral angle between two l.s. planes)
 are estimated using the full covariance matrix.  The cell esds are taken
 into account individually in the estimation of esds in distances, angles
 and torsion angles; correlations between esds in cell parameters are only
 used when they are defined by crystal symmetry.  An approximate (isotropic)
 treatment of cell esds is used for estimating esds involving l.s. planes.
;
loop_
_geom_bond_atom_site_label_1
_geom_bond_atom_site_label_2
_geom_bond_distance
_geom_bond_site_symmetry_2
_geom_bond_publ_flag
U1 N1 2.267(3) . ?
U1 N2 2.277(3) . ?
U1 N3 2.274(3) . ?
U1 N4 2.650(3) . ?
U1 N5 1.925(3) . ?
Co1 C35 2.033(4) . ?
Co1 C36 1.977(4) . ?
Co1 C37 1.966(4) . ?
Co1 C38 2.016(4) . ?
Co1 C39 2.054(8) . ?
Co1 C40 2.054(8) . ?
Co1 C41 2.089(9) . ?
Co1 C42 2.045(8) . ?
Co1 C43 2.046(7) . ?
Co1 C39A 2.023(17) . ?
Co1 C40A 2.031(18) . ?
Co1 C43A 2.019(16) . ?
Si1 N1 1.739(3) . ?
Si1 C1 1.887(4) . ?
Si1 C4 1.873(4) . ?
Si1 C7 1.904(4) . ?
Si2 N2 1.733(3) . ?
Si2 C12 1.901(4) . ?
Si2 C15 1.896(4) . ?
Si2 C18 1.907(4) . ?
Si3 N3 1.739(3) . ?
Si3 C23 1.889(4) . ?
Si3 C26 1.907(4) . ?
Si3 C29 1.908(4) . ?
N1 C10 1.478(5) . ?
N2 C21 1.482(5) . ?
N3 C32 1.482(5) . ?
N4 C11 1.477(5) . ?
N4 C22 1.482(5) . ?
N4 C33 1.488(4) . ?
N5 C34 1.475(5) . ?
C1 H1 1.0000 . ?
C1 C2 1.529(6) . ?
C1 C3 1.526(5) . ?
C2 H2A 0.9800 . ?
C2 H2B 0.9800 . ?
C2 H2C 0.9800 . ?
C3 H3A 0.9800 . ?
C3 H3B 0.9800 . ?
C3 H3C 0.9800 . ?
C4 H4 1.0000 . ?
C4 C5 1.542(5) . ?
C4 C6 1.536(5) . ?
C5 H5A 0.9800 . ?
C5 H5B 0.9800 . ?
C5 H5C 0.9800 . ?
C6 H6A 0.9800 . ?
C6 H6B 0.9800 . ?
C6 H6C 0.9800 . ?
C7 H7 1.0000 . ?
C7 C8 1.528(5) . ?
C7 C9 1.531(5) . ?
C8 H8A 0.9800 . ?
C8 H8B 0.9800 . ?
C8 H8C 0.9800 . ?
C9 H9A 0.9800 . ?
C9 H9B 0.9800 . ?
C9 H9C 0.9800 . ?
C10 H10A 0.9900 . ?
C10 H10B 0.9900 . ?
C10 C11 1.503(5) . ?
C11 H11A 0.9900 . ?
C11 H11B 0.9900 . ?
C12 H12 1.0000 . ?
C12 C13 1.526(5) . ?
C12 C14 1.532(6) . ?
C13 H13A 0.9800 . ?
C13 H13B 0.9800 . ?
C13 H13C 0.9800 . ?
C14 H14A 0.9800 . ?
C14 H14B 0.9800 . ?
C14 H14C 0.9800 . ?
C15 H15 1.0000 . ?
C15 C16 1.538(5) . ?
C15 C17 1.528(5) . ?
C16 H16A 0.9800 . ?
C16 H16B 0.9800 . ?
C16 H16C 0.9800 . ?
C17 H17A 0.9800 . ?
C17 H17B 0.9800 . ?
C17 H17C 0.9800 . ?
C18 H18 1.0000 . ?
C18 C19 1.542(5) . ?
C18 C20 1.531(5) . ?
C19 H19A 0.9800 . ?
C19 H19B 0.9800 . ?
C19 H19C 0.9800 . ?
C20 H20A 0.9800 . ?
C20 H20B 0.9800 . ?
C20 H20C 0.9800 . ?
C21 H21A 0.9900 . ?
C21 H21B 0.9900 . ?
C21 C22 1.503(5) . ?
C22 H22A 0.9900 . ?
C22 H22B 0.9900 . ?
C23 H23 1.0000 . ?
C23 C24 1.533(6) . ?
C23 C25 1.534(5) . ?
C24 H24A 0.9800 . ?
C24 H24B 0.9800 . ?
C24 H24C 0.9800 . ?
C25 H25A 0.9800 . ?
C25 H25B 0.9800 . ?
C25 H25C 0.9800 . ?
C26 H26 1.0000 . ?
C26 C27 1.527(6) . ?
C26 C28 1.531(6) . ?
C27 H27A 0.9800 . ?
C27 H27B 0.9800 . ?
C27 H27C 0.9800 . ?
C28 H28A 0.9800 . ?
C28 H28B 0.9800 . ?
C28 H28C 0.9800 . ?
C29 H29 1.0000 . ?
C29 C30 1.529(6) . ?
C29 C31 1.534(6) . ?
C30 H30A 0.9800 . ?
C30 H30B 0.9800 . ?
C30 H30C 0.9800 . ?
C31 H31A 0.9800 . ?
C31 H31B 0.9800 . ?
C31 H31C 0.9800 . ?
C32 H32A 0.9900 . ?
C32 H32B 0.9900 . ?
C32 C33 1.511(5) . ?
C33 H33A 0.9900 . ?
C33 H33B 0.9900 . ?
C34 H34 1.0000 . ?
C34 C35 1.516(5) . ?
C34 C38 1.525(5) . ?
C35 H35 0.9500 . ?
C35 C36 1.414(5) . ?
C36 H36 0.9500 . ?
C36 C37 1.422(5) . ?
C37 H37 0.9500 . ?
C37 C38 1.414(6) . ?
C38 H38 0.9500 . ?
C39 H39 0.9500 . ?
C39 C40 1.416(8) . ?
C39 C43 1.423(9) . ?
C40 H40 0.9500 . ?
C40 C41 1.404(8) . ?
C41 H41 0.9500 . ?
C41 C42 1.413(9) . ?
C42 H42 0.9500 . ?
C42 C43 1.414(8) . ?
C43 H43 0.9500 . ?
U2 N6 2.284(3) . ?
U2 N7 2.264(3) . ?
U2 N8 2.294(3) . ?
U2 N9 2.642(3) . ?
U2 N10 1.939(3) . ?
Co2 C78 2.026(4) . ?
Co2 C79 1.972(4) . ?
Co2 C80 1.969(4) . ?
Co2 C81 2.021(4) . ?
Co2 C82 2.043(4) . ?
Co2 C83 2.036(4) . ?
Co2 C84 2.051(4) . ?
Co2 C85 2.091(4) . ?
Co2 C86 2.066(4) . ?
Si4 N6 1.741(3) . ?
Si4 C44 1.893(4) . ?
Si4 C47 1.897(4) . ?
Si4 C50 1.899(4) . ?
Si5 N7 1.736(3) . ?
Si5 C55 1.883(4) . ?
Si5 C58 1.897(4) . ?
Si5 C61 1.900(4) . ?
Si6 N8 1.737(3) . ?
Si6 C66 1.901(4) . ?
Si6 C69 1.887(4) . ?
Si6 C72 1.918(4) . ?
N6 C53 1.479(5) . ?
N7 C64 1.489(5) . ?
N8 C75 1.484(5) . ?
N9 C54 1.492(4) . ?
N9 C65 1.485(4) . ?
N9 C76 1.477(4) . ?
N10 C77 1.460(5) . ?
C44 H44 1.0000 . ?
C44 C45 1.534(5) . ?
C44 C46 1.538(5) . ?
C45 H45A 0.9800 . ?
C45 H45B 0.9800 . ?
C45 H45C 0.9800 . ?
C46 H46A 0.9800 . ?
C46 H46B 0.9800 . ?
C46 H46C 0.9800 . ?
C47 H47 1.0000 . ?
C47 C48 1.532(5) . ?
C47 C49 1.528(5) . ?
C48 H48A 0.9800 . ?
C48 H48B 0.9800 . ?
C48 H48C 0.9800 . ?
C49 H49A 0.9800 . ?
C49 H49B 0.9800 . ?
C49 H49C 0.9800 . ?
C50 H50 1.0000 . ?
C50 C51 1.533(5) . ?
C50 C52 1.536(5) . ?
C51 H51A 0.9800 . ?
C51 H51B 0.9800 . ?
C51 H51C 0.9800 . ?
C52 H52A 0.9800 . ?
C52 H52B 0.9800 . ?
C52 H52C 0.9800 . ?
C53 H53A 0.9900 . ?
C53 H53B 0.9900 . ?
C53 C54 1.507(5) . ?
C54 H54A 0.9900 . ?
C54 H54B 0.9900 . ?
C55 H55 1.0000 . ?
C55 C56 1.537(5) . ?
C55 C57 1.535(5) . ?
C56 H56A 0.9800 . ?
C56 H56B 0.9800 . ?
C56 H56C 0.9800 . ?
C57 H57A 0.9800 . ?
C57 H57B 0.9800 . ?
C57 H57C 0.9800 . ?
C58 H58 1.0000 . ?
C58 C59 1.524(6) . ?
C58 C60 1.536(6) . ?
C59 H59A 0.9800 . ?
C59 H59B 0.9800 . ?
C59 H59C 0.9800 . ?
C60 H60A 0.9800 . ?
C60 H60B 0.9800 . ?
C60 H60C 0.9800 . ?
C61 H61 1.0000 . ?
C61 C62 1.531(5) . ?
C61 C63 1.534(5) . ?
C62 H62A 0.9800 . ?
C62 H62B 0.9800 . ?
C62 H62C 0.9800 . ?
C63 H63A 0.9800 . ?
C63 H63B 0.9800 . ?
C63 H63C 0.9800 . ?
C64 H64A 0.9900 . ?
C64 H64B 0.9900 . ?
C64 C65 1.509(5) . ?
C65 H65A 0.9900 . ?
C65 H65B 0.9900 . ?
C66 H66 1.0000 . ?
C66 C67 1.534(6) . ?
C66 C68 1.530(6) . ?
C67 H67A 0.9800 . ?
C67 H67B 0.9800 . ?
C67 H67C 0.9800 . ?
C68 H68A 0.9800 . ?
C68 H68B 0.9800 . ?
C68 H68C 0.9800 . ?
C69 H69 1.0000 . ?
C69 C70 1.536(5) . ?
C69 C71 1.524(6) . ?
C70 H70A 0.9800 . ?
C70 H70B 0.9800 . ?
C70 H70C 0.9800 . ?
C71 H71A 0.9800 . ?
C71 H71B 0.9800 . ?
C71 H71C 0.9800 . ?
C72 H72 1.0000 . ?
C72 C73 1.539(5) . ?
C72 C74 1.531(6) . ?
C73 H73A 0.9800 . ?
C73 H73B 0.9800 . ?
C73 H73C 0.9800 . ?
C74 H74A 0.9800 . ?
C74 H74B 0.9800 . ?
C74 H74C 0.9800 . ?
C75 H75A 0.9900 . ?
C75 H75B 0.9900 . ?
C75 C76 1.508(5) . ?
C76 H76A 0.9900 . ?
C76 H76B 0.9900 . ?
C77 H77 1.0000 . ?
C77 C78 1.523(5) . ?
C77 C81 1.524(5) . ?
C78 H78 1.0000 . ?
C78 C79 1.422(6) . ?
C79 H79 1.0000 . ?
C79 C80 1.417(5) . ?
C80 H80 1.0000 . ?
C80 C81 1.414(5) . ?
C81 H81 1.0000 . ?
C82 H82 0.9500 . ?
C82 C83 1.423(5) . ?
C82 C85 1.409(5) . ?
C83 H83 0.9500 . ?
C83 C84 1.401(5) . ?
C84 H84 0.9500 . ?
C84 C86 1.413(5) . ?
C85 H85 0.9500 . ?
C85 C86 1.410(6) . ?
C86 H86 0.9500 . ?
C39A H39A 0.9500 . ?
C39A C40A 1.412(12) . ?
C39A C43A 1.415(12) . ?
C40A H40A 0.9500 . ?
C40A C41A 1.397(12) . ?
C41A H41A 0.9500 . ?
C41A C42A 1.411(12) . ?
C42A H42A 0.9500 . ?
C42A C43A 1.403(12) . ?
C43A H43A 0.9500 . ?

loop_
_geom_angle_atom_site_label_1
_geom_angle_atom_site_label_2
_geom_angle_atom_site_label_3
_geom_angle
_geom_angle_site_symmetry_1
_geom_angle_site_symmetry_3
_geom_angle_publ_flag
N1 U1 N2 105.14(11) . . ?
N1 U1 N3 111.23(11) . . ?
N1 U1 N4 69.36(10) . . ?
N2 U1 N4 69.80(10) . . ?
N3 U1 N2 110.31(10) . . ?
N3 U1 N4 70.73(10) . . ?
N5 U1 N1 116.31(12) . . ?
N5 U1 N2 112.49(12) . . ?
N5 U1 N3 101.45(12) . . ?
N5 U1 N4 171.97(11) . . ?
C35 Co1 C39 108.9(3) . . ?
C35 Co1 C40 109.9(3) . . ?
C35 Co1 C41 138.5(3) . . ?
C35 Co1 C42 176.7(3) . . ?
C35 Co1 C43 137.6(4) . . ?
C35 Co1 C40A 107.2(5) . . ?
C36 Co1 C35 41.26(16) . . ?
C36 Co1 C38 69.73(16) . . ?
C36 Co1 C39 144.2(3) . . ?
C36 Co1 C40 119.6(3) . . ?
C36 Co1 C41 118.4(3) . . ?
C36 Co1 C42 141.2(3) . . ?
C36 Co1 C43 172.6(2) . . ?
C36 Co1 C39A 157.4(6) . . ?
C36 Co1 C40A 127.0(6) . . ?
C36 Co1 C43A 161.5(6) . . ?
C37 Co1 C35 69.17(15) . . ?
C37 Co1 C36 42.27(16) . . ?
C37 Co1 C38 41.57(16) . . ?
C37 Co1 C39 165.4(3) . . ?
C37 Co1 C40 154.3(3) . . ?
C37 Co1 C41 124.1(3) . . ?
C37 Co1 C42 114.2(3) . . ?
C37 Co1 C43 131.3(3) . . ?
C37 Co1 C39A 152.1(6) . . ?
C37 Co1 C40A 167.1(6) . . ?
C37 Co1 C43A 121.6(5) . . ?
C38 Co1 C35 67.18(15) . . ?
C38 Co1 C39 123.9(3) . . ?
C38 Co1 C40 163.5(3) . . ?
C38 Co1 C41 151.1(3) . . ?
C38 Co1 C42 115.2(3) . . ?
C38 Co1 C43 102.9(2) . . ?
C38 Co1 C39A 113.3(6) . . ?
C38 Co1 C40A 149.6(6) . . ?
C38 Co1 C43A 103.7(5) . . ?
C39 Co1 C41 67.4(3) . . ?
C40 Co1 C39 40.3(2) . . ?
C40 Co1 C41 39.6(2) . . ?
C42 Co1 C39 67.9(3) . . ?
C42 Co1 C40 67.1(3) . . ?
C42 Co1 C41 39.9(3) . . ?
C43 Co1 C39 40.6(2) . . ?
C43 Co1 C40 67.7(3) . . ?
C43 Co1 C41 67.5(3) . . ?
C43 Co1 C42 40.5(2) . . ?
C39A Co1 C35 117.6(6) . . ?
C39A Co1 C40A 40.8(4) . . ?
C39A Co1 C43A 41.0(4) . . ?
C43A Co1 C35 153.4(7) . . ?
C43A Co1 C40A 67.4(7) . . ?
N1 Si1 C1 110.74(16) . . ?
N1 Si1 C4 106.68(16) . . ?
N1 Si1 C7 110.65(16) . . ?
C1 Si1 C7 106.60(17) . . ?
C4 Si1 C1 107.33(17) . . ?
C4 Si1 C7 114.82(18) . . ?
N2 Si2 C12 114.76(17) . . ?
N2 Si2 C15 110.74(16) . . ?
N2 Si2 C18 105.76(16) . . ?
C12 Si2 C18 108.21(17) . . ?
C15 Si2 C12 104.27(17) . . ?
C15 Si2 C18 113.29(18) . . ?
N3 Si3 C23 107.65(16) . . ?
N3 Si3 C26 112.64(16) . . ?
N3 Si3 C29 109.54(17) . . ?
C23 Si3 C26 106.64(18) . . ?
C23 Si3 C29 113.98(19) . . ?
C26 Si3 C29 106.46(18) . . ?
Si1 N1 U1 125.22(16) . . ?
C10 N1 U1 116.8(2) . . ?
C10 N1 Si1 117.9(2) . . ?
Si2 N2 U1 130.30(16) . . ?
C21 N2 U1 113.3(2) . . ?
C21 N2 Si2 116.4(2) . . ?
Si3 N3 U1 132.84(16) . . ?
C32 N3 U1 111.3(2) . . ?
C32 N3 Si3 115.9(2) . . ?
C11 N4 U1 108.5(2) . . ?
C11 N4 C22 110.7(3) . . ?
C11 N4 C33 110.1(3) . . ?
C22 N4 U1 108.5(2) . . ?
C22 N4 C33 111.9(3) . . ?
C33 N4 U1 107.1(2) . . ?
C34 N5 U1 171.6(3) . . ?
Si1 C1 H1 107.7 . . ?
C2 C1 Si1 112.2(3) . . ?
C2 C1 H1 107.7 . . ?
C3 C1 Si1 111.0(3) . . ?
C3 C1 H1 107.7 . . ?
C3 C1 C2 110.4(3) . . ?
C1 C2 H2A 109.5 . . ?
C1 C2 H2B 109.5 . . ?
C1 C2 H2C 109.5 . . ?
H2A C2 H2B 109.5 . . ?
H2A C2 H2C 109.5 . . ?
H2B C2 H2C 109.5 . . ?
C1 C3 H3A 109.5 . . ?
C1 C3 H3B 109.5 . . ?
C1 C3 H3C 109.5 . . ?
H3A C3 H3B 109.5 . . ?
H3A C3 H3C 109.5 . . ?
H3B C3 H3C 109.5 . . ?
Si1 C4 H4 105.7 . . ?
C5 C4 Si1 115.5(3) . . ?
C5 C4 H4 105.7 . . ?
C6 C4 Si1 114.0(3) . . ?
C6 C4 H4 105.7 . . ?
C6 C4 C5 109.4(3) . . ?
C4 C5 H5A 109.5 . . ?
C4 C5 H5B 109.5 . . ?
C4 C5 H5C 109.5 . . ?
H5A C5 H5B 109.5 . . ?
H5A C5 H5C 109.5 . . ?
H5B C5 H5C 109.5 . . ?
C4 C6 H6A 109.5 . . ?
C4 C6 H6B 109.5 . . ?
C4 C6 H6C 109.5 . . ?
H6A C6 H6B 109.5 . . ?
H6A C6 H6C 109.5 . . ?
H6B C6 H6C 109.5 . . ?
Si1 C7 H7 105.7 . . ?
C8 C7 Si1 114.3(3) . . ?
C8 C7 H7 105.7 . . ?
C8 C7 C9 110.3(3) . . ?
C9 C7 Si1 114.3(3) . . ?
C9 C7 H7 105.7 . . ?
C7 C8 H8A 109.5 . . ?
C7 C8 H8B 109.5 . . ?
C7 C8 H8C 109.5 . . ?
H8A C8 H8B 109.5 . . ?
H8A C8 H8C 109.5 . . ?
H8B C8 H8C 109.5 . . ?
C7 C9 H9A 109.5 . . ?
C7 C9 H9B 109.5 . . ?
C7 C9 H9C 109.5 . . ?
H9A C9 H9B 109.5 . . ?
H9A C9 H9C 109.5 . . ?
H9B C9 H9C 109.5 . . ?
N1 C10 H10A 109.8 . . ?
N1 C10 H10B 109.8 . . ?
N1 C10 C11 109.5(3) . . ?
H10A C10 H10B 108.2 . . ?
C11 C10 H10A 109.8 . . ?
C11 C10 H10B 109.8 . . ?
N4 C11 C10 109.8(3) . . ?
N4 C11 H11A 109.7 . . ?
N4 C11 H11B 109.7 . . ?
C10 C11 H11A 109.7 . . ?
C10 C11 H11B 109.7 . . ?
H11A C11 H11B 108.2 . . ?
Si2 C12 H12 106.2 . . ?
C13 C12 Si2 113.4(3) . . ?
C13 C12 H12 106.2 . . ?
C13 C12 C14 108.9(3) . . ?
C14 C12 Si2 115.3(3) . . ?
C14 C12 H12 106.2 . . ?
C12 C13 H13A 109.5 . . ?
C12 C13 H13B 109.5 . . ?
C12 C13 H13C 109.5 . . ?
H13A C13 H13B 109.5 . . ?
H13A C13 H13C 109.5 . . ?
H13B C13 H13C 109.5 . . ?
C12 C14 H14A 109.5 . . ?
C12 C14 H14B 109.5 . . ?
C12 C14 H14C 109.5 . . ?
H14A C14 H14B 109.5 . . ?
H14A C14 H14C 109.5 . . ?
H14B C14 H14C 109.5 . . ?
Si2 C15 H15 105.4 . . ?
C16 C15 Si2 112.1(3) . . ?
C16 C15 H15 105.4 . . ?
C17 C15 Si2 115.8(3) . . ?
C17 C15 H15 105.4 . . ?
C17 C15 C16 111.8(3) . . ?
C15 C16 H16A 109.5 . . ?
C15 C16 H16B 109.5 . . ?
C15 C16 H16C 109.5 . . ?
H16A C16 H16B 109.5 . . ?
H16A C16 H16C 109.5 . . ?
H16B C16 H16C 109.5 . . ?
C15 C17 H17A 109.5 . . ?
C15 C17 H17B 109.5 . . ?
C15 C17 H17C 109.5 . . ?
H17A C17 H17B 109.5 . . ?
H17A C17 H17C 109.5 . . ?
H17B C17 H17C 109.5 . . ?
Si2 C18 H18 106.0 . . ?
C19 C18 Si2 115.7(3) . . ?
C19 C18 H18 106.0 . . ?
C20 C18 Si2 112.9(3) . . ?
C20 C18 H18 106.0 . . ?
C20 C18 C19 109.4(3) . . ?
C18 C19 H19A 109.5 . . ?
C18 C19 H19B 109.5 . . ?
C18 C19 H19C 109.5 . . ?
H19A C19 H19B 109.5 . . ?
H19A C19 H19C 109.5 . . ?
H19B C19 H19C 109.5 . . ?
C18 C20 H20A 109.5 . . ?
C18 C20 H20B 109.5 . . ?
C18 C20 H20C 109.5 . . ?
H20A C20 H20B 109.5 . . ?
H20A C20 H20C 109.5 . . ?
H20B C20 H20C 109.5 . . ?
N2 C21 H21A 109.7 . . ?
N2 C21 H21B 109.7 . . ?
N2 C21 C22 110.0(3) . . ?
H21A C21 H21B 108.2 . . ?
C22 C21 H21A 109.7 . . ?
C22 C21 H21B 109.7 . . ?
N4 C22 C21 109.3(3) . . ?
N4 C22 H22A 109.8 . . ?
N4 C22 H22B 109.8 . . ?
C21 C22 H22A 109.8 . . ?
C21 C22 H22B 109.8 . . ?
H22A C22 H22B 108.3 . . ?
Si3 C23 H23 105.8 . . ?
C24 C23 Si3 115.8(3) . . ?
C24 C23 H23 105.8 . . ?
C24 C23 C25 109.1(3) . . ?
C25 C23 Si3 113.7(3) . . ?
C25 C23 H23 105.8 . . ?
C23 C24 H24A 109.5 . . ?
C23 C24 H24B 109.5 . . ?
C23 C24 H24C 109.5 . . ?
H24A C24 H24B 109.5 . . ?
H24A C24 H24C 109.5 . . ?
H24B C24 H24C 109.5 . . ?
C23 C25 H25A 109.5 . . ?
C23 C25 H25B 109.5 . . ?
C23 C25 H25C 109.5 . . ?
H25A C25 H25B 109.5 . . ?
H25A C25 H25C 109.5 . . ?
H25B C25 H25C 109.5 . . ?
Si3 C26 H26 107.0 . . ?
C27 C26 Si3 113.4(3) . . ?
C27 C26 H26 107.0 . . ?
C27 C26 C28 109.6(4) . . ?
C28 C26 Si3 112.3(3) . . ?
C28 C26 H26 107.0 . . ?
C26 C27 H27A 109.5 . . ?
C26 C27 H27B 109.5 . . ?
C26 C27 H27C 109.5 . . ?
H27A C27 H27B 109.5 . . ?
H27A C27 H27C 109.5 . . ?
H27B C27 H27C 109.5 . . ?
C26 C28 H28A 109.5 . . ?
C26 C28 H28B 109.5 . . ?
C26 C28 H28C 109.5 . . ?
H28A C28 H28B 109.5 . . ?
H28A C28 H28C 109.5 . . ?
H28B C28 H28C 109.5 . . ?
Si3 C29 H29 105.8 . . ?
C30 C29 Si3 115.5(3) . . ?
C30 C29 H29 105.8 . . ?
C30 C29 C31 109.5(4) . . ?
C31 C29 Si3 113.6(3) . . ?
C31 C29 H29 105.8 . . ?
C29 C30 H30A 109.5 . . ?
C29 C30 H30B 109.5 . . ?
C29 C30 H30C 109.5 . . ?
H30A C30 H30B 109.5 . . ?
H30A C30 H30C 109.5 . . ?
H30B C30 H30C 109.5 . . ?
C29 C31 H31A 109.5 . . ?
C29 C31 H31B 109.5 . . ?
C29 C31 H31C 109.5 . . ?
H31A C31 H31B 109.5 . . ?
H31A C31 H31C 109.5 . . ?
H31B C31 H31C 109.5 . . ?
N3 C32 H32A 109.8 . . ?
N3 C32 H32B 109.8 . . ?
N3 C32 C33 109.6(3) . . ?
H32A C32 H32B 108.2 . . ?
C33 C32 H32A 109.8 . . ?
C33 C32 H32B 109.8 . . ?
N4 C33 C32 108.7(3) . . ?
N4 C33 H33A 110.0 . . ?
N4 C33 H33B 110.0 . . ?
C32 C33 H33A 110.0 . . ?
C32 C33 H33B 110.0 . . ?
H33A C33 H33B 108.3 . . ?
N5 C34 H34 109.6 . . ?
N5 C34 C35 117.1(3) . . ?
N5 C34 C38 115.1(3) . . ?
C35 C34 H34 109.6 . . ?
C35 C34 C38 94.9(3) . . ?
C38 C34 H34 109.6 . . ?
Co1 C35 H35 110.2 . . ?
C34 C35 Co1 89.7(2) . . ?
C34 C35 H35 124.6 . . ?
C36 C35 Co1 67.2(2) . . ?
C36 C35 C34 110.9(3) . . ?
C36 C35 H35 124.6 . . ?
Co1 C36 H36 124.8 . . ?
C35 C36 Co1 71.5(2) . . ?
C35 C36 H36 126.8 . . ?
C35 C36 C37 106.4(3) . . ?
C37 C36 Co1 68.5(2) . . ?
C37 C36 H36 126.8 . . ?
Co1 C37 H37 124.9 . . ?
C36 C37 Co1 69.3(2) . . ?
C36 C37 H37 126.4 . . ?
C38 C37 Co1 71.1(2) . . ?
C38 C37 C36 107.2(3) . . ?
C38 C37 H37 126.4 . . ?
Co1 C38 H38 109.5 . . ?
C34 C38 Co1 90.1(2) . . ?
C34 C38 H38 125.0 . . ?
C37 C38 Co1 67.3(2) . . ?
C37 C38 C34 110.0(3) . . ?
C37 C38 H38 125.0 . . ?
Co1 C39 H39 125.9 . . ?
C40 C39 Co1 69.8(5) . . ?
C40 C39 H39 126.5 . . ?
C43 C39 Co1 69.4(4) . . ?
C43 C39 H39 126.5 . . ?
C43 C39 C40 107.1(7) . . ?
Co1 C40 H40 124.8 . . ?
C39 C40 Co1 69.8(4) . . ?
C39 C40 H40 125.3 . . ?
C41 C40 Co1 71.6(5) . . ?
C41 C40 C39 109.3(8) . . ?
C41 C40 H40 125.3 . . ?
Co1 C41 H41 127.9 . . ?
C40 C41 Co1 68.8(5) . . ?
C40 C41 H41 126.4 . . ?
C40 C41 C42 107.1(8) . . ?
C42 C41 Co1 68.3(5) . . ?
C42 C41 H41 126.4 . . ?
Co1 C42 H42 124.5 . . ?
C41 C42 Co1 71.7(5) . . ?
C41 C42 H42 125.6 . . ?
C41 C42 C43 108.8(7) . . ?
C43 C42 Co1 69.8(4) . . ?
C43 C42 H42 125.6 . . ?
Co1 C43 H43 125.7 . . ?
C39 C43 Co1 70.0(4) . . ?
C39 C43 H43 126.2 . . ?
C42 C43 Co1 69.7(4) . . ?
C42 C43 C39 107.6(7) . . ?
C42 C43 H43 126.2 . . ?
N6 U2 N8 111.81(10) . . ?
N6 U2 N9 68.87(10) . . ?
N7 U2 N6 106.37(10) . . ?
N7 U2 N8 108.37(10) . . ?
N7 U2 N9 70.19(10) . . ?
N8 U2 N9 70.73(10) . . ?
N10 U2 N6 123.90(11) . . ?
N10 U2 N7 107.79(12) . . ?
N10 U2 N8 97.74(12) . . ?
N10 U2 N9 166.15(11) . . ?
C78 Co2 C82 110.93(16) . . ?
C78 Co2 C83 105.05(16) . . ?
C78 Co2 C84 130.88(16) . . ?
C78 Co2 C85 143.58(16) . . ?
C78 Co2 C86 171.01(16) . . ?
C79 Co2 C78 41.64(16) . . ?
C79 Co2 C81 69.56(15) . . ?
C79 Co2 C82 114.81(16) . . ?
C79 Co2 C83 137.00(16) . . ?
C79 Co2 C84 172.35(16) . . ?
C79 Co2 C85 119.63(16) . . ?
C79 Co2 C86 147.35(16) . . ?
C80 Co2 C78 69.45(16) . . ?
C80 Co2 C79 42.16(15) . . ?
C80 Co2 C81 41.48(15) . . ?
C80 Co2 C82 146.32(16) . . ?
C80 Co2 C83 171.71(16) . . ?
C80 Co2 C84 139.14(16) . . ?
C80 Co2 C85 120.53(16) . . ?
C80 Co2 C86 117.37(16) . . ?
C81 Co2 C78 67.21(15) . . ?
C81 Co2 C82 171.76(16) . . ?
C81 Co2 C83 131.13(16) . . ?
C81 Co2 C84 107.09(15) . . ?
C81 Co2 C85 145.24(15) . . ?
C81 Co2 C86 113.40(16) . . ?
C82 Co2 C84 67.65(16) . . ?
C82 Co2 C85 39.84(15) . . ?
C82 Co2 C86 67.09(17) . . ?
C83 Co2 C82 40.84(15) . . ?
C83 Co2 C84 40.10(15) . . ?
C83 Co2 C85 67.64(16) . . ?
C83 Co2 C86 67.47(16) . . ?
C84 Co2 C85 67.18(16) . . ?
C84 Co2 C86 40.13(15) . . ?
C86 Co2 C85 39.65(15) . . ?
N6 Si4 C44 106.06(15) . . ?
N6 Si4 C47 113.86(16) . . ?
N6 Si4 C50 109.69(16) . . ?
C44 Si4 C47 107.83(17) . . ?
C44 Si4 C50 113.78(17) . . ?
C47 Si4 C50 105.78(16) . . ?
N7 Si5 C55 106.60(16) . . ?
N7 Si5 C58 113.70(16) . . ?
N7 Si5 C61 109.09(16) . . ?
C55 Si5 C58 106.70(17) . . ?
C55 Si5 C61 114.41(17) . . ?
C58 Si5 C61 106.52(17) . . ?
N8 Si6 C66 110.84(16) . . ?
N8 Si6 C69 110.43(16) . . ?
N8 Si6 C72 113.54(16) . . ?
C66 Si6 C72 108.27(18) . . ?
C69 Si6 C66 107.59(18) . . ?
C69 Si6 C72 105.89(17) . . ?
Si4 N6 U2 126.66(16) . . ?
C53 N6 U2 119.7(2) . . ?
C53 N6 Si4 113.5(2) . . ?
Si5 N7 U2 129.33(16) . . ?
C64 N7 U2 115.5(2) . . ?
C64 N7 Si5 114.9(2) . . ?
Si6 N8 U2 133.94(16) . . ?
C75 N8 U2 113.1(2) . . ?
C75 N8 Si6 112.8(2) . . ?
C54 N9 U2 109.4(2) . . ?
C65 N9 U2 108.0(2) . . ?
C65 N9 C54 110.7(3) . . ?
C76 N9 U2 107.6(2) . . ?
C76 N9 C54 109.9(3) . . ?
C76 N9 C65 111.2(3) . . ?
C77 N10 U2 173.5(2) . . ?
Si4 C44 H44 106.2 . . ?
C45 C44 Si4 113.3(3) . . ?
C45 C44 H44 106.2 . . ?
C45 C44 C46 109.0(3) . . ?
C46 C44 Si4 115.3(3) . . ?
C46 C44 H44 106.2 . . ?
C44 C45 H45A 109.5 . . ?
C44 C45 H45B 109.5 . . ?
C44 C45 H45C 109.5 . . ?
H45A C45 H45B 109.5 . . ?
H45A C45 H45C 109.5 . . ?
H45B C45 H45C 109.5 . . ?
C44 C46 H46A 109.5 . . ?
C44 C46 H46B 109.5 . . ?
C44 C46 H46C 109.5 . . ?
H46A C46 H46B 109.5 . . ?
H46A C46 H46C 109.5 . . ?
H46B C46 H46C 109.5 . . ?
Si4 C47 H47 106.1 . . ?
C48 C47 Si4 112.6(3) . . ?
C48 C47 H47 106.1 . . ?
C49 C47 Si4 116.4(3) . . ?
C49 C47 H47 106.1 . . ?
C49 C47 C48 108.9(3) . . ?
C47 C48 H48A 109.5 . . ?
C47 C48 H48B 109.5 . . ?
C47 C48 H48C 109.5 . . ?
H48A C48 H48B 109.5 . . ?
H48A C48 H48C 109.5 . . ?
H48B C48 H48C 109.5 . . ?
C47 C49 H49A 109.5 . . ?
C47 C49 H49B 109.5 . . ?
C47 C49 H49C 109.5 . . ?
H49A C49 H49B 109.5 . . ?
H49A C49 H49C 109.5 . . ?
H49B C49 H49C 109.5 . . ?
Si4 C50 H50 105.5 . . ?
C51 C50 Si4 114.7(2) . . ?
C51 C50 H50 105.5 . . ?
C51 C50 C52 110.7(3) . . ?
C52 C50 Si4 113.9(3) . . ?
C52 C50 H50 105.5 . . ?
C50 C51 H51A 109.5 . . ?
C50 C51 H51B 109.5 . . ?
C50 C51 H51C 109.5 . . ?
H51A C51 H51B 109.5 . . ?
H51A C51 H51C 109.5 . . ?
H51B C51 H51C 109.5 . . ?
C50 C52 H52A 109.5 . . ?
C50 C52 H52B 109.5 . . ?
C50 C52 H52C 109.5 . . ?
H52A C52 H52B 109.5 . . ?
H52A C52 H52C 109.5 . . ?
H52B C52 H52C 109.5 . . ?
N6 C53 H53A 109.7 . . ?
N6 C53 H53B 109.7 . . ?
N6 C53 C54 109.8(3) . . ?
H53A C53 H53B 108.2 . . ?
C54 C53 H53A 109.7 . . ?
C54 C53 H53B 109.7 . . ?
N9 C54 C53 109.7(3) . . ?
N9 C54 H54A 109.7 . . ?
N9 C54 H54B 109.7 . . ?
C53 C54 H54A 109.7 . . ?
C53 C54 H54B 109.7 . . ?
H54A C54 H54B 108.2 . . ?
Si5 C55 H55 105.6 . . ?
C56 C55 Si5 115.3(3) . . ?
C56 C55 H55 105.6 . . ?
C57 C55 Si5 114.6(3) . . ?
C57 C55 H55 105.6 . . ?
C57 C55 C56 109.2(3) . . ?
C55 C56 H56A 109.5 . . ?
C55 C56 H56B 109.5 . . ?
C55 C56 H56C 109.5 . . ?
H56A C56 H56B 109.5 . . ?
H56A C56 H56C 109.5 . . ?
H56B C56 H56C 109.5 . . ?
C55 C57 H57A 109.5 . . ?
C55 C57 H57B 109.5 . . ?
C55 C57 H57C 109.5 . . ?
H57A C57 H57B 109.5 . . ?
H57A C57 H57C 109.5 . . ?
H57B C57 H57C 109.5 . . ?
Si5 C58 H58 106.3 . . ?
C59 C58 Si5 112.1(3) . . ?
C59 C58 H58 106.3 . . ?
C59 C58 C60 110.1(3) . . ?
C60 C58 Si5 115.0(3) . . ?
C60 C58 H58 106.3 . . ?
C58 C59 H59A 109.5 . . ?
C58 C59 H59B 109.5 . . ?
C58 C59 H59C 109.5 . . ?
H59A C59 H59B 109.5 . . ?
H59A C59 H59C 109.5 . . ?
H59B C59 H59C 109.5 . . ?
C58 C60 H60A 109.5 . . ?
C58 C60 H60B 109.5 . . ?
C58 C60 H60C 109.5 . . ?
H60A C60 H60B 109.5 . . ?
H60A C60 H60C 109.5 . . ?
H60B C60 H60C 109.5 . . ?
Si5 C61 H61 105.9 . . ?
C62 C61 Si5 114.4(3) . . ?
C62 C61 H61 105.9 . . ?
C62 C61 C63 109.5(3) . . ?
C63 C61 Si5 114.5(3) . . ?
C63 C61 H61 105.9 . . ?
C61 C62 H62A 109.5 . . ?
C61 C62 H62B 109.5 . . ?
C61 C62 H62C 109.5 . . ?
H62A C62 H62B 109.5 . . ?
H62A C62 H62C 109.5 . . ?
H62B C62 H62C 109.5 . . ?
C61 C63 H63A 109.5 . . ?
C61 C63 H63B 109.5 . . ?
C61 C63 H63C 109.5 . . ?
H63A C63 H63B 109.5 . . ?
H63A C63 H63C 109.5 . . ?
H63B C63 H63C 109.5 . . ?
N7 C64 H64A 109.7 . . ?
N7 C64 H64B 109.7 . . ?
N7 C64 C65 109.7(3) . . ?
H64A C64 H64B 108.2 . . ?
C65 C64 H64A 109.7 . . ?
C65 C64 H64B 109.7 . . ?
N9 C65 C64 108.8(3) . . ?
N9 C65 H65A 109.9 . . ?
N9 C65 H65B 109.9 . . ?
C64 C65 H65A 109.9 . . ?
C64 C65 H65B 109.9 . . ?
H65A C65 H65B 108.3 . . ?
Si6 C66 H66 107.3 . . ?
C67 C66 Si6 112.4(3) . . ?
C67 C66 H66 107.3 . . ?
C68 C66 Si6 112.9(3) . . ?
C68 C66 H66 107.3 . . ?
C68 C66 C67 109.2(3) . . ?
C66 C67 H67A 109.5 . . ?
C66 C67 H67B 109.5 . . ?
C66 C67 H67C 109.5 . . ?
H67A C67 H67B 109.5 . . ?
H67A C67 H67C 109.5 . . ?
H67B C67 H67C 109.5 . . ?
C66 C68 H68A 109.5 . . ?
C66 C68 H68B 109.5 . . ?
C66 C68 H68C 109.5 . . ?
H68A C68 H68B 109.5 . . ?
H68A C68 H68C 109.5 . . ?
H68B C68 H68C 109.5 . . ?
Si6 C69 H69 106.5 . . ?
C70 C69 Si6 113.5(3) . . ?
C70 C69 H69 106.5 . . ?
C71 C69 Si6 113.4(3) . . ?
C71 C69 H69 106.5 . . ?
C71 C69 C70 109.8(3) . . ?
C69 C70 H70A 109.5 . . ?
C69 C70 H70B 109.5 . . ?
C69 C70 H70C 109.5 . . ?
H70A C70 H70B 109.5 . . ?
H70A C70 H70C 109.5 . . ?
H70B C70 H70C 109.5 . . ?
C69 C71 H71A 109.5 . . ?
C69 C71 H71B 109.5 . . ?
C69 C71 H71C 109.5 . . ?
H71A C71 H71B 109.5 . . ?
H71A C71 H71C 109.5 . . ?
H71B C71 H71C 109.5 . . ?
Si6 C72 H72 104.3 . . ?
C73 C72 Si6 117.2(3) . . ?
C73 C72 H72 104.3 . . ?
C74 C72 Si6 115.9(3) . . ?
C74 C72 H72 104.3 . . ?
C74 C72 C73 109.2(3) . . ?
C72 C73 H73A 109.5 . . ?
C72 C73 H73B 109.5 . . ?
C72 C73 H73C 109.5 . . ?
H73A C73 H73B 109.5 . . ?
H73A C73 H73C 109.5 . . ?
H73B C73 H73C 109.5 . . ?
C72 C74 H74A 109.5 . . ?
C72 C74 H74B 109.5 . . ?
C72 C74 H74C 109.5 . . ?
H74A C74 H74B 109.5 . . ?
H74A C74 H74C 109.5 . . ?
H74B C74 H74C 109.5 . . ?
N8 C75 H75A 109.6 . . ?
N8 C75 H75B 109.6 . . ?
N8 C75 C76 110.4(3) . . ?
H75A C75 H75B 108.1 . . ?
C76 C75 H75A 109.6 . . ?
C76 C75 H75B 109.6 . . ?
N9 C76 C75 109.5(3) . . ?
N9 C76 H76A 109.8 . . ?
N9 C76 H76B 109.8 . . ?
C75 C76 H76A 109.8 . . ?
C75 C76 H76B 109.8 . . ?
H76A C76 H76B 108.2 . . ?
N10 C77 H77 109.7 . . ?
N10 C77 C78 115.8(3) . . ?
N10 C77 C81 116.6(3) . . ?
C78 C77 H77 109.7 . . ?
C78 C77 C81 94.6(3) . . ?
C81 C77 H77 109.7 . . ?
Co2 C78 H78 123.6 . . ?
C77 C78 Co2 90.2(2) . . ?
C77 C78 H78 123.6 . . ?
C79 C78 Co2 67.1(2) . . ?
C79 C78 C77 110.3(3) . . ?
C79 C78 H78 123.6 . . ?
Co2 C79 H79 126.7 . . ?
C78 C79 Co2 71.2(2) . . ?
C78 C79 H79 126.7 . . ?
C80 C79 Co2 68.8(2) . . ?
C80 C79 C78 106.6(3) . . ?
C80 C79 H79 126.7 . . ?
Co2 C80 H80 126.4 . . ?
C79 C80 Co2 69.0(2) . . ?
C79 C80 H80 126.4 . . ?
C81 C80 Co2 71.2(2) . . ?
C81 C80 C79 107.2(3) . . ?
C81 C80 H80 126.4 . . ?
Co2 C81 H81 123.6 . . ?
C77 C81 Co2 90.4(2) . . ?
C77 C81 H81 123.6 . . ?
C80 C81 Co2 67.3(2) . . ?
C80 C81 C77 110.3(3) . . ?
C80 C81 H81 123.6 . . ?
Co2 C82 H82 124.6 . . ?
C83 C82 Co2 69.3(2) . . ?
C83 C82 H82 125.8 . . ?
C85 C82 Co2 71.9(2) . . ?
C85 C82 H82 125.8 . . ?
C85 C82 C83 108.4(4) . . ?
Co2 C83 H83 125.0 . . ?
C82 C83 Co2 69.9(2) . . ?
C82 C83 H83 126.2 . . ?
C84 C83 Co2 70.5(2) . . ?
C84 C83 C82 107.6(4) . . ?
C84 C83 H83 126.2 . . ?
Co2 C84 H84 125.8 . . ?
C83 C84 Co2 69.4(2) . . ?
C83 C84 H84 125.9 . . ?
C83 C84 C86 108.1(4) . . ?
C86 C84 Co2 70.5(2) . . ?
C86 C84 H84 125.9 . . ?
Co2 C85 H85 127.7 . . ?
C82 C85 Co2 68.3(2) . . ?
C82 C85 H85 126.4 . . ?
C82 C85 C86 107.3(4) . . ?
C86 C85 Co2 69.2(2) . . ?
C86 C85 H85 126.4 . . ?
Co2 C86 H86 125.4 . . ?
C84 C86 Co2 69.4(2) . . ?
C84 C86 H86 125.7 . . ?
C85 C86 Co2 71.1(2) . . ?
C85 C86 C84 108.6(4) . . ?
C85 C86 H86 125.7 . . ?
Co1 C39A H39A 124.9 . . ?
C40A C39A Co1 69.9(10) . . ?
C40A C39A H39A 127.4 . . ?
C40A C39A C43A 105.2(14) . . ?
C43A C39A Co1 69.4(9) . . ?
C43A C39A H39A 127.4 . . ?
Co1 C40A H40A 123.7 . . ?
C39A C40A Co1 69.3(10) . . ?
C39A C40A H40A 125.6 . . ?
C41A C40A Co1 73.0(11) . . ?
C41A C40A C39A 108.7(16) . . ?
C41A C40A H40A 125.6 . . ?
Co1 C41A H41A 128.3 . . ?
C40A C41A Co1 67.5(11) . . ?
C40A C41A H41A 125.2 . . ?
C40A C41A C42A 109.7(17) . . ?
C42A C41A Co1 70.6(10) . . ?
C42A C41A H41A 125.2 . . ?
Co1 C42A H42A 127.0 . . ?
C41A C42A Co1 70.2(11) . . ?
C41A C42A H42A 127.5 . . ?
C43A C42A Co1 66.8(9) . . ?
C43A C42A C41A 105.0(16) . . ?
C43A C42A H42A 127.5 . . ?
Co1 C43A H43A 124.1 . . ?
C39A C43A Co1 69.6(9) . . ?
C39A C43A H43A 124.3 . . ?
C42A C43A Co1 73.5(10) . . ?
C42A C43A C39A 111.3(14) . . ?
C42A C43A H43A 124.3 . . ?

loop_
_geom_torsion_atom_site_label_1
_geom_torsion_atom_site_label_2
_geom_torsion_atom_site_label_3
_geom_torsion_atom_site_label_4
_geom_torsion
_geom_torsion_site_symmetry_1
_geom_torsion_site_symmetry_2
_geom_torsion_site_symmetry_3
_geom_torsion_site_symmetry_4
_geom_torsion_publ_flag
U1 N1 C10 C11 -53.4(4) . . . . ?
U1 N2 C21 C22 -58.8(3) . . . . ?
U1 N3 C32 C33 -61.4(3) . . . . ?
U1 N4 C11 C10 -32.8(3) . . . . ?
U1 N4 C22 C21 -29.4(3) . . . . ?
U1 N4 C33 C32 -31.2(3) . . . . ?
Co1 C35 C36 C37 -59.9(2) . . . . ?
Co1 C36 C37 C38 -61.3(3) . . . . ?
Co1 C37 C38 C34 -81.4(3) . . . . ?
Co1 C39 C40 C41 60.9(6) . . . . ?
Co1 C39 C43 C42 -59.9(5) . . . . ?
Co1 C40 C41 C42 57.7(6) . . . . ?
Co1 C41 C42 C43 60.2(5) . . . . ?
Co1 C42 C43 C39 60.0(5) . . . . ?
Co1 C39A C40A C41A 62.7(13) . . . . ?
Co1 C39A C43A C42A -61.9(12) . . . . ?
Co1 C40A C41A C42A 58.0(14) . . . . ?
Co1 C41A C42A C43A 58.0(11) . . . . ?
Co1 C42A C43A C39A 59.7(12) . . . . ?
Si1 N1 C10 C11 130.4(3) . . . . ?
Si2 N2 C21 C22 120.9(3) . . . . ?
Si3 N3 C32 C33 117.3(3) . . . . ?
N1 Si1 C1 C2 59.3(3) . . . . ?
N1 Si1 C1 C3 -64.7(3) . . . . ?
N1 Si1 C4 C5 59.9(3) . . . . ?
N1 Si1 C4 C6 -172.1(3) . . . . ?
N1 C10 C11 N4 55.7(4) . . . . ?
N2 Si2 C15 C16 174.4(3) . . . . ?
N2 Si2 C15 C17 44.6(3) . . . . ?
N2 C21 C22 N4 57.4(4) . . . . ?
N3 Si3 C23 C24 57.9(3) . . . . ?
N3 Si3 C23 C25 -174.5(3) . . . . ?
N3 C32 C33 N4 61.3(4) . . . . ?
N5 C34 C35 Co1 156.6(3) . . . . ?
N5 C34 C35 C36 91.2(4) . . . . ?
N5 C34 C38 Co1 -158.4(3) . . . . ?
N5 C34 C38 C37 -92.6(4) . . . . ?
C1 Si1 N1 U1 -96.5(2) . . . . ?
C1 Si1 N1 C10 79.4(3) . . . . ?
C1 Si1 C4 C5 178.6(3) . . . . ?
C1 Si1 C4 C6 -53.4(3) . . . . ?
C4 Si1 N1 U1 20.0(2) . . . . ?
C4 Si1 N1 C10 -164.2(3) . . . . ?
C4 Si1 C1 C2 -56.8(3) . . . . ?
C4 Si1 C1 C3 179.2(3) . . . . ?
C7 Si1 N1 U1 145.49(18) . . . . ?
C7 Si1 N1 C10 -38.6(3) . . . . ?
C7 Si1 C1 C2 179.7(3) . . . . ?
C7 Si1 C1 C3 55.7(3) . . . . ?
C7 Si1 C4 C5 -63.1(3) . . . . ?
C7 Si1 C4 C6 64.9(3) . . . . ?
C11 N4 C22 C21 -148.4(3) . . . . ?
C11 N4 C33 C32 86.6(4) . . . . ?
C12 Si2 N2 U1 106.3(2) . . . . ?
C12 Si2 N2 C21 -73.4(3) . . . . ?
C12 Si2 C15 C16 -61.6(3) . . . . ?
C12 Si2 C15 C17 168.5(3) . . . . ?
C15 Si2 N2 U1 -136.0(2) . . . . ?
C15 Si2 N2 C21 44.3(3) . . . . ?
C18 Si2 N2 U1 -12.9(3) . . . . ?
C18 Si2 N2 C21 167.5(3) . . . . ?
C18 Si2 C15 C16 55.8(3) . . . . ?
C18 Si2 C15 C17 -74.0(3) . . . . ?
C22 N4 C11 C10 86.1(4) . . . . ?
C22 N4 C33 C32 -149.9(3) . . . . ?
C23 Si3 N3 U1 7.7(3) . . . . ?
C23 Si3 N3 C32 -170.7(3) . . . . ?
C26 Si3 N3 U1 -109.6(2) . . . . ?
C26 Si3 N3 C32 72.0(3) . . . . ?
C26 Si3 C23 C24 179.0(3) . . . . ?
C26 Si3 C23 C25 -53.4(3) . . . . ?
C29 Si3 N3 U1 132.1(2) . . . . ?
C29 Si3 N3 C32 -46.2(3) . . . . ?
C29 Si3 C23 C24 -63.8(3) . . . . ?
C29 Si3 C23 C25 63.7(4) . . . . ?
C33 N4 C11 C10 -149.7(3) . . . . ?
C33 N4 C22 C21 88.5(4) . . . . ?
C34 C35 C36 Co1 80.4(3) . . . . ?
C34 C35 C36 C37 20.6(4) . . . . ?
C35 C34 C38 Co1 -35.4(2) . . . . ?
C35 C34 C38 C37 30.4(4) . . . . ?
C35 C36 C37 Co1 61.9(3) . . . . ?
C35 C36 C37 C38 0.5(4) . . . . ?
C36 C37 C38 Co1 60.1(3) . . . . ?
C36 C37 C38 C34 -21.2(4) . . . . ?
C38 C34 C35 Co1 35.1(2) . . . . ?
C38 C34 C35 C36 -30.3(4) . . . . ?
C39 C40 C41 Co1 -59.9(6) . . . . ?
C39 C40 C41 C42 -2.1(10) . . . . ?
C40 C39 C43 Co1 60.0(5) . . . . ?
C40 C39 C43 C42 0.1(9) . . . . ?
C40 C41 C42 Co1 -58.1(6) . . . . ?
C40 C41 C42 C43 2.2(9) . . . . ?
C41 C42 C43 Co1 -61.4(6) . . . . ?
C41 C42 C43 C39 -1.4(9) . . . . ?
C43 C39 C40 Co1 -59.7(5) . . . . ?
C43 C39 C40 C41 1.2(9) . . . . ?
U2 N6 C53 C54 -46.7(4) . . . . ?
U2 N7 C64 C65 -54.0(3) . . . . ?
U2 N8 C75 C76 -55.4(3) . . . . ?
U2 N9 C54 C53 -35.6(3) . . . . ?
U2 N9 C65 C64 -34.9(3) . . . . ?
U2 N9 C76 C75 -33.9(3) . . . . ?
Co2 C78 C79 C80 60.0(2) . . . . ?
Co2 C79 C80 C81 61.4(3) . . . . ?
Co2 C80 C81 C77 81.5(3) . . . . ?
Co2 C82 C83 C84 60.7(3) . . . . ?
Co2 C82 C85 C86 -58.4(3) . . . . ?
Co2 C83 C84 C86 60.1(3) . . . . ?
Co2 C84 C86 C85 60.6(3) . . . . ?
Co2 C85 C86 C84 -59.5(3) . . . . ?
Si4 N6 C53 C54 129.9(3) . . . . ?
Si5 N7 C64 C65 120.9(3) . . . . ?
Si6 N8 C75 C76 128.4(3) . . . . ?
N6 Si4 C44 C45 73.1(3) . . . . ?
N6 Si4 C44 C46 -160.5(3) . . . . ?
N6 Si4 C47 C48 53.5(3) . . . . ?
N6 Si4 C47 C49 -73.3(3) . . . . ?
N6 Si4 C50 C51 -50.6(3) . . . . ?
N6 Si4 C50 C52 -179.7(3) . . . . ?
N6 C53 C54 N9 52.8(4) . . . . ?
N7 Si5 C55 C56 -170.3(3) . . . . ?
N7 Si5 C55 C57 61.6(3) . . . . ?
N7 Si5 C58 C59 62.2(3) . . . . ?
N7 Si5 C58 C60 -64.5(3) . . . . ?
N7 Si5 C61 C62 171.0(3) . . . . ?
N7 Si5 C61 C63 -61.4(3) . . . . ?
N7 C64 C65 N9 58.1(4) . . . . ?
N8 Si6 C69 C70 -174.4(3) . . . . ?
N8 Si6 C69 C71 59.4(3) . . . . ?
N8 C75 C76 N9 59.6(4) . . . . ?
N10 C77 C78 Co2 -157.2(3) . . . . ?
N10 C77 C78 C79 -91.6(4) . . . . ?
N10 C77 C81 Co2 156.7(3) . . . . ?
N10 C77 C81 C80 90.9(4) . . . . ?
C44 Si4 N6 U2 -7.6(2) . . . . ?
C44 Si4 N6 C53 176.1(2) . . . . ?
C44 Si4 C47 C48 -63.9(3) . . . . ?
C44 Si4 C47 C49 169.3(3) . . . . ?
C44 Si4 C50 C51 68.0(3) . . . . ?
C44 Si4 C50 C52 -61.0(3) . . . . ?
C47 Si4 N6 U2 -126.06(19) . . . . ?
C47 Si4 N6 C53 57.6(3) . . . . ?
C47 Si4 C44 C45 -164.6(3) . . . . ?
C47 Si4 C44 C46 -38.1(3) . . . . ?
C47 Si4 C50 C51 -173.8(3) . . . . ?
C47 Si4 C50 C52 57.1(3) . . . . ?
C50 Si4 N6 U2 115.6(2) . . . . ?
C50 Si4 N6 C53 -60.7(3) . . . . ?
C50 Si4 C44 C45 -47.6(3) . . . . ?
C50 Si4 C44 C46 78.9(3) . . . . ?
C50 Si4 C47 C48 174.0(3) . . . . ?
C50 Si4 C47 C49 47.2(3) . . . . ?
C54 N9 C65 C64 -154.6(3) . . . . ?
C54 N9 C76 C75 85.1(3) . . . . ?
C55 Si5 N7 U2 -4.2(2) . . . . ?
C55 Si5 N7 C64 -178.3(2) . . . . ?
C55 Si5 C58 C59 -55.0(3) . . . . ?
C55 Si5 C58 C60 178.2(3) . . . . ?
C55 Si5 C61 C62 -69.8(3) . . . . ?
C55 Si5 C61 C63 57.8(3) . . . . ?
C58 Si5 N7 U2 -121.5(2) . . . . ?
C58 Si5 N7 C64 64.4(3) . . . . ?
C58 Si5 C55 C56 -48.4(3) . . . . ?
C58 Si5 C55 C57 -176.5(3) . . . . ?
C58 Si5 C61 C62 47.9(3) . . . . ?
C58 Si5 C61 C63 175.5(3) . . . . ?
C61 Si5 N7 U2 119.8(2) . . . . ?
C61 Si5 N7 C64 -54.3(3) . . . . ?
C61 Si5 C55 C56 69.1(3) . . . . ?
C61 Si5 C55 C57 -59.0(3) . . . . ?
C61 Si5 C58 C59 -177.6(3) . . . . ?
C61 Si5 C58 C60 55.6(3) . . . . ?
C65 N9 C54 C53 83.3(4) . . . . ?
C65 N9 C76 C75 -152.0(3) . . . . ?
C66 Si6 N8 U2 -96.3(2) . . . . ?
C66 Si6 N8 C75 78.9(3) . . . . ?
C66 Si6 C69 C70 -53.3(3) . . . . ?
C66 Si6 C69 C71 -179.5(3) . . . . ?
C69 Si6 N8 U2 22.8(3) . . . . ?
C69 Si6 N8 C75 -162.0(2) . . . . ?
C72 Si6 N8 U2 141.6(2) . . . . ?
C72 Si6 N8 C75 -43.2(3) . . . . ?
C72 Si6 C69 C70 62.3(3) . . . . ?
C72 Si6 C69 C71 -63.9(3) . . . . ?
C76 N9 C54 C53 -153.5(3) . . . . ?
C76 N9 C65 C64 82.9(3) . . . . ?
C77 C78 C79 Co2 -81.2(3) . . . . ?
C77 C78 C79 C80 -21.2(4) . . . . ?
C78 C77 C81 Co2 34.8(2) . . . . ?
C78 C77 C81 C80 -31.0(4) . . . . ?
C78 C79 C80 Co2 -61.6(3) . . . . ?
C78 C79 C80 C81 -0.2(4) . . . . ?
C79 C80 C81 Co2 -60.0(2) . . . . ?
C79 C80 C81 C77 21.5(4) . . . . ?
C81 C77 C78 Co2 -34.7(2) . . . . ?
C81 C77 C78 C79 30.9(4) . . . . ?
C82 C83 C84 Co2 -60.3(3) . . . . ?
C82 C83 C84 C86 -0.2(4) . . . . ?
C82 C85 C86 Co2 57.8(3) . . . . ?
C82 C85 C86 C84 -1.7(4) . . . . ?
C83 C82 C85 Co2 60.0(3) . . . . ?
C83 C82 C85 C86 1.6(4) . . . . ?
C83 C84 C86 Co2 -59.4(3) . . . . ?
C83 C84 C86 C85 1.2(4) . . . . ?
C85 C82 C83 Co2 -61.6(3) . . . . ?
C85 C82 C83 C84 -0.9(4) . . . . ?
C39A C40A C41A Co1 -60.4(12) . . . . ?
C39A C40A C41A C42A -2(2) . . . . ?
C40A C39A C43A Co1 61.2(12) . . . . ?
C40A C39A C43A C42A -1(2) . . . . ?
C40A C41A C42A Co1 -56.2(14) . . . . ?
C40A C41A C42A C43A 2(2) . . . . ?
C41A C42A C43A Co1 -60.3(13) . . . . ?
C41A C42A C43A C39A -1(2) . . . . ?
C43A C39A C40A Co1 -60.8(11) . . . . ?
C43A C39A C40A C41A 2(2) . . . . ?

_shelx_res_file                  
;
TITL udkipw in P21/c #14
    udkipw.res
    created by SHELXL-2018/3 at 10:18:44 on 26-Jul-2024
REM reset to P21/c #14
CELL 0.71073 25.620959 14.012454 27.19207 90 94.5763 90
ZERR 8 0.000795 0.000396 0.000711 0 0.0027 0
LATT 1
SYMM -X,0.5+Y,0.5-Z
SFAC C H Co N Si U
UNIT 344 680 8 40 24 8
SADI C42 C41 C43A C42A C43 C42 C43A C39A C43 C39 C40A C39A C40 C39 C41A =
 C40A C41 C40 C42A C41A C85 C82 C84 C83 C83 C82 C86 C84 C86 C85
SIMU 0.01 0.02 2 C39 C40 C41 C42 C43 C39A C40A C41A C42A C43A C82 C83 C84 =
 C85 C86
RIGU C39 C40 C41 C42 C43 C39A C40A C41A C42A C43A

L.S. 16
PLAN  20
SIZE 0.2476 0.3249 0.4052
TEMP -153(2)
BOND $H
MORE -1
HTAB
CONF
fmap 2 53
acta
OMIT 1 11 13
REM <olex2.extras>
REM <HklSrc "%.\\udkipw.hkl">
REM </olex2.extras>

WGHT    0.028600    9.076499
FVAR       0.87657   0.66577
U1    6    0.353941    0.201886    0.647679    11.00000    0.01214    0.00752 =
         0.01091    0.00024    0.00265    0.00000
CO1   3    0.303059    0.606464    0.624902    11.00000    0.02029    0.00867 =
         0.01743    0.00050   -0.00008   -0.00119
SI1   5    0.216417    0.158634    0.640446    11.00000    0.01010    0.01367 =
         0.01108    0.00015    0.00145   -0.00032
SI2   5    0.413246    0.224329    0.773565    11.00000    0.01392    0.01497 =
         0.01128   -0.00022    0.00125   -0.00199
SI3   5    0.434056    0.215527    0.541229    11.00000    0.01470    0.01758 =
         0.01107   -0.00001    0.00436    0.00055
N1    4    0.279652    0.117549    0.655953    11.00000    0.01068    0.01429 =
         0.01263   -0.00015    0.00023    0.00240
N2    4    0.407061    0.168067    0.716637    11.00000    0.01515    0.01076 =
         0.01220   -0.00266    0.00123    0.00033
N3    4    0.392714    0.156824    0.578980    11.00000    0.01704    0.01190 =
         0.00925   -0.00138    0.00057   -0.00022
N4    4    0.374242    0.016553    0.652316    11.00000    0.01375    0.01110 =
         0.01210   -0.00012    0.00169   -0.00129
N5    4    0.345543    0.336945    0.636874    11.00000    0.01645    0.01865 =
         0.01198   -0.00306    0.00043   -0.00157
C1    1    0.186473    0.207124    0.696513    11.00000    0.01166    0.02375 =
         0.01445    0.00053    0.00191    0.00153
AFIX  13
H1    2    0.150925    0.232259    0.685479    11.00000   -1.20000
AFIX   0
C2    1    0.218314    0.289582    0.720428    11.00000    0.02742    0.01902 =
         0.01898   -0.00122    0.00497   -0.00094
AFIX 137
H2A   2    0.218925    0.342694    0.697034    11.00000   -1.50000
H2B   2    0.254198    0.268129    0.729514    11.00000   -1.50000
H2C   2    0.202224    0.310761    0.750063    11.00000   -1.50000
AFIX   0
C3    1    0.179502    0.128279    0.734165    11.00000    0.02389    0.02376 =
         0.01157   -0.00032    0.00617    0.00094
AFIX 137
H3A   2    0.213890    0.103396    0.746307    11.00000   -1.50000
H3B   2    0.158408    0.076623    0.718516    11.00000   -1.50000
H3C   2    0.161734    0.154198    0.761846    11.00000   -1.50000
AFIX   0
C4    1    0.222198    0.260471    0.596602    11.00000    0.01504    0.01643 =
         0.01607    0.00285   -0.00023   -0.00151
AFIX  13
H4    2    0.246457    0.307224    0.614327    11.00000   -1.20000
AFIX   0
C5    1    0.247247    0.236025    0.548434    11.00000    0.02834    0.03509 =
         0.01860    0.00815    0.00953    0.00886
AFIX 137
H5A   2    0.223368    0.195347    0.527759    11.00000   -1.50000
H5B   2    0.280333    0.202178    0.556305    11.00000   -1.50000
H5C   2    0.253955    0.295017    0.530635    11.00000   -1.50000
AFIX   0
C6    1    0.170754    0.314810    0.584268    11.00000    0.02124    0.02138 =
         0.02346    0.00823    0.00259    0.00212
AFIX 137
H6A   2    0.156360    0.335177    0.614903    11.00000   -1.50000
H6B   2    0.145590    0.272961    0.565787    11.00000   -1.50000
H6C   2    0.177488    0.370965    0.564244    11.00000   -1.50000
AFIX   0
C7    1    0.172364    0.057116    0.615787    11.00000    0.01439    0.01751 =
         0.01943   -0.00240    0.00063   -0.00151
AFIX  13
H7    2    0.174586    0.007273    0.642190    11.00000   -1.20000
AFIX   0
C8    1    0.190510    0.008360    0.569880    11.00000    0.02623    0.04478 =
         0.03219   -0.02658    0.00727   -0.01318
AFIX 137
H8A   2    0.228584   -0.000157    0.573689    11.00000   -1.50000
H8B   2    0.181090    0.048028    0.540839    11.00000   -1.50000
H8C   2    0.173498   -0.054069    0.565661    11.00000   -1.50000
AFIX   0
C9    1    0.114344    0.083551    0.607733    11.00000    0.01713    0.02844 =
         0.03606   -0.00853    0.00067   -0.00722
AFIX 137
H9A   2    0.109039    0.126472    0.579319    11.00000   -1.50000
H9B   2    0.103337    0.115583    0.637230    11.00000   -1.50000
H9C   2    0.093510    0.025524    0.601495    11.00000   -1.50000
AFIX   0
C10   1    0.285799    0.022563    0.679335    11.00000    0.01112    0.01956 =
         0.02178    0.00597    0.00105   -0.00397
AFIX  23
H10A  2    0.251536   -0.010422    0.677779    11.00000   -1.20000
H10B  2    0.298573    0.029815    0.714466    11.00000   -1.20000
AFIX   0
C11   1    0.324184   -0.035559    0.652911    11.00000    0.01998    0.01128 =
         0.01789    0.00067    0.00030   -0.00350
AFIX  23
H11A  2    0.330164   -0.097637    0.669812    11.00000   -1.20000
H11B  2    0.309765   -0.048169    0.618663    11.00000   -1.20000
AFIX   0
C12   1    0.383756    0.156535    0.825174    11.00000    0.02580    0.02071 =
         0.00919    0.00299    0.00356   -0.00111
AFIX  13
H12   2    0.381767    0.202958    0.852893    11.00000   -1.20000
AFIX   0
C13   1    0.327761    0.123065    0.811609    11.00000    0.02191    0.03144 =
         0.02513    0.00437    0.00294   -0.00816
AFIX 137
H13A  2    0.328067    0.070546    0.787834    11.00000   -1.50000
H13B  2    0.307049    0.176132    0.796912    11.00000   -1.50000
H13C  2    0.312216    0.101027    0.841371    11.00000   -1.50000
AFIX   0
C14   1    0.416208    0.072028    0.846324    11.00000    0.02978    0.02739 =
         0.03497    0.00992    0.00449   -0.00575
AFIX 137
H14A  2    0.450122    0.095095    0.860832    11.00000   -1.50000
H14B  2    0.421790    0.026569    0.819861    11.00000   -1.50000
H14C  2    0.397469    0.040373    0.871803    11.00000   -1.50000
AFIX   0
C15   1    0.484784    0.238880    0.796060    11.00000    0.01772    0.02034 =
         0.01607    0.00121    0.00047   -0.00235
AFIX  13
H15   2    0.497387    0.173189    0.805157    11.00000   -1.20000
AFIX   0
C16   1    0.491858    0.297206    0.844035    11.00000    0.02208    0.03244 =
         0.01525   -0.00052   -0.00165   -0.00728
AFIX 137
H16A  2    0.471225    0.268278    0.868962    11.00000   -1.50000
H16B  2    0.479923    0.362804    0.837612    11.00000   -1.50000
H16C  2    0.528936    0.297706    0.856102    11.00000   -1.50000
AFIX   0
C17   1    0.520763    0.274080    0.757701    11.00000    0.01650    0.03474 =
         0.02182   -0.00194    0.00070   -0.00951
AFIX 137
H17A  2    0.510692    0.339033    0.747507    11.00000   -1.50000
H17B  2    0.517591    0.231736    0.728934    11.00000   -1.50000
H17C  2    0.557084    0.274047    0.772059    11.00000   -1.50000
AFIX   0
C18   1    0.377072    0.342717    0.764511    11.00000    0.02576    0.01672 =
         0.01477   -0.00290    0.00066    0.00183
AFIX  13
H18   2    0.349350    0.332072    0.737041    11.00000   -1.20000
AFIX   0
C19   1    0.348300    0.377736    0.808801    11.00000    0.05094    0.02433 =
         0.02915   -0.00156    0.01395    0.01041
AFIX 137
H19A  2    0.373948    0.392796    0.836388    11.00000   -1.50000
H19B  2    0.324663    0.327610    0.818804    11.00000   -1.50000
H19C  2    0.327998    0.435066    0.799366    11.00000   -1.50000
AFIX   0
C20   1    0.411836    0.422900    0.747192    11.00000    0.03222    0.01925 =
         0.02243    0.00130   -0.00360   -0.00244
AFIX 137
H20A  2    0.429033    0.401555    0.718203    11.00000   -1.50000
H20B  2    0.438443    0.439332    0.773742    11.00000   -1.50000
H20C  2    0.390283    0.479135    0.738547    11.00000   -1.50000
AFIX   0
C21   1    0.441093    0.083958    0.710843    11.00000    0.01613    0.01644 =
         0.01702   -0.00193    0.00101    0.00380
AFIX  23
H21A  2    0.462962    0.072446    0.741957    11.00000   -1.20000
H21B  2    0.464680    0.096314    0.684435    11.00000   -1.20000
AFIX   0
C22   1    0.408152   -0.002574    0.697988    11.00000    0.01697    0.01108 =
         0.01929    0.00011    0.00044    0.00369
AFIX  23
H22A  2    0.431004   -0.058103    0.692922    11.00000   -1.20000
H22B  2    0.386256   -0.017686    0.725359    11.00000   -1.20000
AFIX   0
C23   1    0.452983    0.333248    0.571476    11.00000    0.01666    0.02208 =
         0.01887    0.00237    0.00437   -0.00272
AFIX  13
H23   2    0.419372    0.368078    0.574762    11.00000   -1.20000
AFIX   0
C24   1    0.479946    0.327070    0.623786    11.00000    0.03018    0.03022 =
         0.02352   -0.00275    0.00175   -0.01006
AFIX 137
H24A  2    0.515527    0.302166    0.622291    11.00000   -1.50000
H24B  2    0.460002    0.284320    0.643798    11.00000   -1.50000
H24C  2    0.481540    0.390776    0.638703    11.00000   -1.50000
AFIX   0
C25   1    0.485425    0.397575    0.539941    11.00000    0.03428    0.03744 =
         0.02755    0.00402    0.00673   -0.01655
AFIX 137
H25A  2    0.467622    0.403904    0.506843    11.00000   -1.50000
H25B  2    0.520090    0.369202    0.537536    11.00000   -1.50000
H25C  2    0.489293    0.460720    0.555293    11.00000   -1.50000
AFIX   0
C26   1    0.400653    0.244864    0.477826    11.00000    0.02261    0.02779 =
         0.01196    0.00454    0.00524   -0.00369
AFIX  13
H26   2    0.428746    0.264898    0.456493    11.00000   -1.20000
AFIX   0
C27   1    0.361924    0.327550    0.478545    11.00000    0.02086    0.04307 =
         0.01952    0.00827    0.00057    0.00626
AFIX 137
H27A  2    0.380441    0.385347    0.490395    11.00000   -1.50000
H27B  2    0.334693    0.311915    0.500578    11.00000   -1.50000
H27C  2    0.345777    0.338468    0.445125    11.00000   -1.50000
AFIX   0
C28   1    0.373453    0.157955    0.453185    11.00000    0.07017    0.04395 =
         0.01973    0.00374   -0.01300   -0.01060
AFIX 137
H28A  2    0.345471    0.136230    0.473055    11.00000   -1.50000
H28B  2    0.399000    0.106510    0.450594    11.00000   -1.50000
H28C  2    0.358475    0.175484    0.420132    11.00000   -1.50000
AFIX   0
C29   1    0.492160    0.135371    0.530129    11.00000    0.02024    0.02330 =
         0.02519   -0.00121    0.00817    0.00384
AFIX  13
H29   2    0.476960    0.071205    0.521552    11.00000   -1.20000
AFIX   0
C30   1    0.523340    0.163798    0.486741    11.00000    0.03557    0.05051 =
         0.04018    0.00446    0.02285    0.01575
AFIX 137
H30A  2    0.536338    0.229179    0.491553    11.00000   -1.50000
H30B  2    0.500650    0.160253    0.456028    11.00000   -1.50000
H30C  2    0.553010    0.120178    0.484840    11.00000   -1.50000
AFIX   0
C31   1    0.529749    0.120013    0.576238    11.00000    0.01850    0.04614 =
         0.04322    0.00644    0.00637    0.00819
AFIX 137
H31A  2    0.509541    0.108148    0.604740    11.00000   -1.50000
H31B  2    0.551418    0.177087    0.582302    11.00000   -1.50000
H31C  2    0.552303    0.064993    0.571130    11.00000   -1.50000
AFIX   0
C32   1    0.380151    0.056338    0.565719    11.00000    0.01783    0.01938 =
         0.01793   -0.00160    0.00310   -0.00020
AFIX  23
H32A  2    0.396412    0.039134    0.535104    11.00000   -1.20000
H32B  2    0.341768    0.048594    0.559671    11.00000   -1.20000
AFIX   0
C33   1    0.400557   -0.008619    0.607248    11.00000    0.01741    0.01005 =
         0.02262   -0.00318    0.00584    0.00065
AFIX  23
H33A  2    0.393213   -0.076003    0.598200    11.00000   -1.20000
H33B  2    0.438915   -0.000798    0.613500    11.00000   -1.20000
AFIX   0
C34   1    0.343164    0.442100    0.635854    11.00000    0.02052    0.01332 =
         0.01515   -0.00317    0.00253   -0.00004
AFIX  13
H34   2    0.378176    0.468999    0.647369    11.00000   -1.20000
AFIX   0
C35   1    0.323630    0.488472    0.587471    11.00000    0.02389    0.00703 =
         0.01895    0.00093    0.00369   -0.00102
AFIX  43
H35   2    0.345287    0.505758    0.562127    11.00000   -1.20000
AFIX   0
C36   1    0.268848    0.502526    0.585148    11.00000    0.02785    0.00782 =
         0.01857    0.00013   -0.00315   -0.00336
AFIX  43
H36   2    0.246029    0.511559    0.556237    11.00000   -1.20000
AFIX   0
C37   1    0.254655    0.500471    0.634619    11.00000    0.02156    0.00733 =
         0.02916   -0.00014    0.00591   -0.00218
AFIX  43
H37   2    0.220345    0.507402    0.645054    11.00000   -1.20000
AFIX   0
C38   1    0.301132    0.486185    0.665400    11.00000    0.02457    0.01266 =
         0.01391   -0.00459    0.00230   -0.00130
AFIX  43
H38   2    0.305523    0.501765    0.699480    11.00000   -1.20000
AFIX   0
PART 1
C39   1    0.364645    0.700697    0.629379    21.00000    0.02091    0.01403 =
         0.02727    0.00162   -0.00243   -0.00384
AFIX  43
H39   2    0.400341    0.684942    0.626527    21.00000   -1.20000
AFIX   0
C40   1    0.327453    0.727059    0.590436    21.00000    0.01980    0.01027 =
         0.02392    0.00426   -0.00622   -0.00336
AFIX  43
H40   2    0.334018    0.730813    0.556596    21.00000   -1.20000
AFIX   0
C41   1    0.279365    0.746778    0.609657    21.00000    0.02046    0.00794 =
         0.03332    0.00017   -0.00172   -0.00007
AFIX  43
H41   2    0.248256    0.767942    0.591572    21.00000   -1.20000
AFIX   0
C42   1    0.285905    0.729251    0.660935    21.00000    0.02474    0.01276 =
         0.03060   -0.00407    0.00131   -0.00152
AFIX  43
H42   2    0.259361    0.734699    0.683253    21.00000   -1.20000
AFIX   0
C43   1    0.338454    0.702259    0.673600    21.00000    0.02540    0.01342 =
         0.02261   -0.00235   -0.00909   -0.00692
AFIX  43
H43   2    0.353533    0.687794    0.705789    21.00000   -1.20000
AFIX   0

PART 0
U2    6    0.141174    0.751699    0.367043    11.00000    0.00907    0.00711 =
         0.00917    0.00016    0.00066    0.00022
CO2   3    0.181705    1.158492    0.397291    11.00000    0.01705    0.00853 =
         0.01306    0.00025    0.00162    0.00002
SI4   5    0.068986    0.704272    0.472911    11.00000    0.01013    0.01371 =
         0.01052    0.00039    0.00176   -0.00167
SI5   5    0.281690    0.720466    0.386086    11.00000    0.00854    0.01319 =
         0.01531    0.00112    0.00155    0.00053
SI6   5    0.074434    0.820915    0.245950    11.00000    0.01246    0.01554 =
         0.01007    0.00070   -0.00062    0.00093
N6    4    0.107147    0.662767    0.427228    11.00000    0.01402    0.01133 =
         0.01141    0.00282    0.00358    0.00236
N7    4    0.221288    0.690118    0.356783    11.00000    0.01220    0.01286 =
         0.01271   -0.00098    0.00186    0.00055
N8    4    0.091248    0.740921    0.293376    11.00000    0.00726    0.01136 =
         0.01425   -0.00032    0.00107   -0.00191
N9    4    0.132158    0.570540    0.340765    11.00000    0.01369    0.00730 =
         0.01144   -0.00129    0.00089   -0.00140
N10   4    0.147803    0.889528    0.369321    11.00000    0.01585    0.01661 =
         0.01207    0.00099    0.00161   -0.00144
C44   1    0.069407    0.839015    0.468042    11.00000    0.00860    0.01858 =
         0.01820   -0.00200    0.00233   -0.00013
AFIX  13
H44   2    0.106360    0.857591    0.463318    11.00000   -1.20000
AFIX   0
C45   1    0.036064    0.876905    0.422849    11.00000    0.02197    0.01857 =
         0.02816    0.00634    0.00579    0.00140
AFIX 137
H45A  2    0.044713    0.841836    0.393394    11.00000   -1.50000
H45B  2    0.043303    0.944944    0.418562    11.00000   -1.50000
H45C  2   -0.001118    0.868134    0.427726    11.00000   -1.50000
AFIX   0
C46   1    0.054355    0.892607    0.514203    11.00000    0.03268    0.01970 =
         0.02564   -0.00767    0.00240    0.00189
AFIX 137
H46A  2    0.018674    0.874973    0.521177    11.00000   -1.50000
H46B  2    0.056047    0.961533    0.508432    11.00000   -1.50000
H46C  2    0.078753    0.875463    0.542414    11.00000   -1.50000
AFIX   0
C47   1    0.095251    0.671062    0.537848    11.00000    0.01978    0.01617 =
         0.01041   -0.00053    0.00349   -0.00185
AFIX  13
H47   2    0.074504    0.709134    0.560534    11.00000   -1.20000
AFIX   0
C48   1    0.152460    0.700874    0.549247    11.00000    0.02303    0.02998 =
         0.01759    0.00119   -0.00182   -0.00310
AFIX 137
H48A  2    0.174714    0.664909    0.528149    11.00000   -1.50000
H48B  2    0.163206    0.687466    0.583956    11.00000   -1.50000
H48C  2    0.156061    0.769319    0.542928    11.00000   -1.50000
AFIX   0
C49   1    0.089138    0.566703    0.552690    11.00000    0.04652    0.02286 =
         0.01860    0.00979   -0.00416   -0.01106
AFIX 137
H49A  2    0.052236    0.548146    0.547432    11.00000   -1.50000
H49B  2    0.101038    0.558807    0.587605    11.00000   -1.50000
H49C  2    0.110222    0.526240    0.532550    11.00000   -1.50000
AFIX   0
C50   1    0.001028    0.649668    0.464114    11.00000    0.01336    0.01648 =
         0.01741    0.00179    0.00501   -0.00230
AFIX  13
H50   2    0.006175    0.579670    0.469785    11.00000   -1.20000
AFIX   0
C51   1   -0.025478    0.658699    0.411756    11.00000    0.01134    0.02648 =
         0.02375   -0.00334    0.00063   -0.00429
AFIX 137
H51A  2   -0.036761    0.724820    0.405848    11.00000   -1.50000
H51B  2   -0.055992    0.616369    0.408166    11.00000   -1.50000
H51C  2   -0.000625    0.640682    0.387782    11.00000   -1.50000
AFIX   0
C52   1   -0.036079    0.682182    0.502480    11.00000    0.01280    0.03989 =
         0.02693   -0.00227    0.00852   -0.00394
AFIX 137
H52A  2   -0.019035    0.673089    0.535709    11.00000   -1.50000
H52B  2   -0.068330    0.644362    0.498823    11.00000   -1.50000
H52C  2   -0.044553    0.749844    0.497393    11.00000   -1.50000
AFIX   0
C53   1    0.114205    0.558040    0.427782    11.00000    0.01849    0.01640 =
         0.01455    0.00319    0.00616    0.00281
AFIX  23
H53A  2    0.090913    0.528834    0.450939    11.00000   -1.20000
H53B  2    0.150839    0.542236    0.439215    11.00000   -1.20000
AFIX   0
C54   1    0.101472    0.518509    0.376680    11.00000    0.01931    0.00693 =
         0.01866   -0.00008    0.00379   -0.00177
AFIX  23
H54A  2    0.110128    0.449675    0.376218    11.00000   -1.20000
H54B  2    0.063557    0.525727    0.367228    11.00000   -1.20000
AFIX   0
C55   1    0.270056    0.825396    0.427098    11.00000    0.01249    0.01554 =
         0.01967   -0.00086   -0.00163   -0.00140
AFIX  13
H55   2    0.251794    0.874223    0.405106    11.00000   -1.20000
AFIX   0
C56   1    0.319707    0.874770    0.450174    11.00000    0.02065    0.02370 =
         0.03522   -0.00644   -0.00082   -0.00162
AFIX 137
H56A  2    0.339110    0.830548    0.472787    11.00000   -1.50000
H56B  2    0.309865    0.931465    0.468403    11.00000   -1.50000
H56C  2    0.341800    0.893772    0.424042    11.00000   -1.50000
AFIX   0
C57   1    0.233074    0.805213    0.467561    11.00000    0.02254    0.01775 =
         0.02040   -0.00256    0.00268   -0.00294
AFIX 137
H57A  2    0.202494    0.769701    0.453468    11.00000   -1.50000
H57B  2    0.221620    0.865711    0.481234    11.00000   -1.50000
H57C  2    0.251488    0.767339    0.493821    11.00000   -1.50000
AFIX   0
C58   1    0.331361    0.760486    0.342217    11.00000    0.01257    0.02446 =
         0.01926    0.00192    0.00121   -0.00268
AFIX  13
H58   2    0.363749    0.778092    0.363221    11.00000   -1.20000
AFIX   0
C59   1    0.313852    0.850364    0.313967    11.00000    0.03551    0.02746 =
         0.03809    0.01310    0.01532    0.00219
AFIX 137
H59A  2    0.283455    0.835611    0.291043    11.00000   -1.50000
H59B  2    0.342517    0.873759    0.295418    11.00000   -1.50000
H59C  2    0.304325    0.899519    0.337276    11.00000   -1.50000
AFIX   0
C60   1    0.347669    0.683532    0.306228    11.00000    0.02971    0.02815 =
         0.03063    0.00574    0.01799    0.00573
AFIX 137
H60A  2    0.359460    0.626470    0.324767    11.00000   -1.50000
H60B  2    0.376259    0.707819    0.287854    11.00000   -1.50000
H60C  2    0.317692    0.667217    0.283106    11.00000   -1.50000
AFIX   0
C61   1    0.310786    0.611840    0.419916    11.00000    0.01443    0.01552 =
         0.01971   -0.00160   -0.00057    0.00225
AFIX  13
H61   2    0.311219    0.560085    0.394632    11.00000   -1.20000
AFIX   0
C62   1    0.367698    0.624199    0.440720    11.00000    0.01598    0.02628 =
         0.03647    0.00527   -0.00458    0.00425
AFIX 137
H62A  2    0.389367    0.641621    0.413993    11.00000   -1.50000
H62B  2    0.380462    0.564170    0.455759    11.00000   -1.50000
H62C  2    0.369689    0.674717    0.465723    11.00000   -1.50000
AFIX   0
C63   1    0.278048    0.573206    0.460350    11.00000    0.02055    0.02601 =
         0.01943    0.00550   -0.00078    0.00050
AFIX 137
H63A  2    0.282212    0.615055    0.489273    11.00000   -1.50000
H63B  2    0.289940    0.508732    0.469628    11.00000   -1.50000
H63C  2    0.241076    0.571146    0.447984    11.00000   -1.50000
AFIX   0
C64   1    0.221879    0.605946    0.323399    11.00000    0.01237    0.01756 =
         0.01201   -0.00350    0.00061    0.00228
AFIX  23
H64A  2    0.257908    0.580311    0.323670    11.00000   -1.20000
H64B  2    0.210456    0.625388    0.289223    11.00000   -1.20000
AFIX   0
C65   1    0.185642    0.529931    0.340329    11.00000    0.01388    0.01055 =
         0.01689   -0.00120   -0.00088    0.00532
AFIX  23
H65A  2    0.185203    0.474529    0.317707    11.00000   -1.20000
H65B  2    0.198042    0.507910    0.373836    11.00000   -1.20000
AFIX   0
C66   1    0.007891    0.876565    0.253532    11.00000    0.02393    0.02320 =
         0.01434    0.00446   -0.00226    0.00781
AFIX  13
H66   2   -0.004950    0.904358    0.220914    11.00000   -1.20000
AFIX   0
C67   1    0.010900    0.958199    0.291255    11.00000    0.03076    0.03121 =
         0.02136    0.00147    0.00206    0.01542
AFIX 137
H67A  2    0.028042    0.935422    0.322575    11.00000   -1.50000
H67B  2   -0.024548    0.980204    0.296455    11.00000   -1.50000
H67C  2    0.031127    1.011113    0.278831    11.00000   -1.50000
AFIX   0
C68   1   -0.032876    0.803740    0.267563    11.00000    0.01742    0.03892 =
         0.03160    0.00751    0.00368    0.00739
AFIX 137
H68A  2   -0.035628    0.752391    0.243024    11.00000   -1.50000
H68B  2   -0.066928    0.835237    0.268544    11.00000   -1.50000
H68C  2   -0.022180    0.776952    0.300106    11.00000   -1.50000
AFIX   0
C69   1    0.123829    0.920821    0.246254    11.00000    0.02310    0.01940 =
         0.01401    0.00093   -0.00024   -0.00287
AFIX  13
H69   2    0.124592    0.951232    0.279572    11.00000   -1.20000
AFIX   0
C70   1    0.108812    0.999672    0.208496    11.00000    0.04599    0.02384 =
         0.01848    0.00582   -0.00092   -0.00840
AFIX 137
H70A  2    0.110933    0.974656    0.175059    11.00000   -1.50000
H70B  2    0.132949    1.053598    0.213879    11.00000   -1.50000
H70C  2    0.072974    1.021064    0.212463    11.00000   -1.50000
AFIX   0
C71   1    0.179349    0.886495    0.239992    11.00000    0.02684    0.03262 =
         0.02863    0.00130    0.00548   -0.00861
AFIX 137
H71A  2    0.189019    0.837217    0.264626    11.00000   -1.50000
H71B  2    0.203683    0.940323    0.244492    11.00000   -1.50000
H71C  2    0.181049    0.859873    0.206831    11.00000   -1.50000
AFIX   0
C72   1    0.072844    0.764742    0.181515    11.00000    0.02207    0.02395 =
         0.00978    0.00107   -0.00120   -0.00319
AFIX  13
H72   2    0.083945    0.817537    0.159910    11.00000   -1.20000
AFIX   0
C73   1    0.019151    0.733584    0.157462    11.00000    0.02856    0.03108 =
         0.01601   -0.00440   -0.00236   -0.00515
AFIX 137
H73A  2    0.006497    0.678496    0.175266    11.00000   -1.50000
H73B  2    0.022545    0.716048    0.122975    11.00000   -1.50000
H73C  2   -0.005789    0.786363    0.158826    11.00000   -1.50000
AFIX   0
C74   1    0.112775    0.685344    0.175105    11.00000    0.02977    0.02784 =
         0.01433   -0.00588    0.00305    0.00041
AFIX 137
H74A  2    0.146143    0.702064    0.193185    11.00000   -1.50000
H74B  2    0.117980    0.677809    0.140001    11.00000   -1.50000
H74C  2    0.099766    0.625330    0.188025    11.00000   -1.50000
AFIX   0
C75   1    0.064720    0.647223    0.286107    11.00000    0.01564    0.01409 =
         0.01134    0.00101   -0.00137    0.00011
AFIX  23
H75A  2    0.045801    0.644975    0.252929    11.00000   -1.20000
H75B  2    0.038803    0.639155    0.310912    11.00000   -1.20000
AFIX   0
C76   1    0.104204    0.567351    0.291131    11.00000    0.01674    0.01297 =
         0.01310   -0.00415   -0.00103   -0.00195
AFIX  23
H76A  2    0.086180    0.505198    0.286152    11.00000   -1.20000
H76B  2    0.129531    0.574088    0.265694    11.00000   -1.20000
AFIX   0
C77   1    0.147338    0.993336    0.373984    11.00000    0.01894    0.01009 =
         0.01479    0.00163    0.00197    0.00045
AFIX  13
H77   2    0.113247    1.019025    0.359094    11.00000   -1.20000
AFIX   0
C78   1    0.192425    1.045735    0.352578    11.00000    0.02781    0.00775 =
         0.01595   -0.00151    0.00849   -0.00130
AFIX  13
H78   2    0.196231    1.051762    0.316395    11.00000   -1.20000
AFIX   0
C79   1    0.234503    1.058469    0.389342    11.00000    0.01604    0.00962 =
         0.02390    0.00040    0.00702    0.00242
AFIX  13
H79   2    0.272215    1.068403    0.383713    11.00000   -1.20000
AFIX   0
C80   1    0.212870    1.050528    0.435536    11.00000    0.02201    0.00841 =
         0.01748    0.00033   -0.00262    0.00220
AFIX  13
H80   2    0.232494    1.054019    0.468784    11.00000   -1.20000
AFIX   0
C81   1    0.158640    1.033631    0.425789    11.00000    0.02229    0.00946 =
         0.01554    0.00221    0.00386    0.00171
AFIX  13
H81   2    0.133629    1.029122    0.452108    11.00000   -1.20000
AFIX   0
C82   1    0.195082    1.284173    0.362329    11.00000    0.02755    0.00794 =
         0.03027    0.00500    0.00352   -0.00294
AFIX  43
H82   2    0.219263    1.291991    0.337907    11.00000   -1.20000
AFIX   0
C83   1    0.141756    1.256219    0.353523    11.00000    0.02693    0.01404 =
         0.01619    0.00365   -0.00672    0.00456
AFIX  43
H83   2    0.123950    1.242910    0.322287    11.00000   -1.20000
AFIX   0
C84   1    0.120274    1.251883    0.399268    11.00000    0.01836    0.01544 =
         0.02476    0.00108   -0.00016    0.00562
AFIX  43
H84   2    0.085203    1.235242    0.404506    11.00000   -1.20000
AFIX   0
C85   1    0.205921    1.298288    0.413441    11.00000    0.03050    0.00788 =
         0.02805   -0.00162   -0.00950   -0.00103
AFIX  43
H85   2    0.238275    1.318664    0.429544    11.00000   -1.20000
AFIX   0
C86   1    0.159836    1.276558    0.436243    11.00000    0.03271    0.01341 =
         0.02166   -0.00383    0.00035    0.00826
AFIX  43
H86   2    0.156031    1.278232    0.470699    11.00000   -1.20000
AFIX   0

PART 2
C39A  1    0.360857    0.697118    0.649337   -21.00000    0.02340    0.01154 =
         0.02700    0.00014   -0.00552   -0.00156
AFIX  43
H39A  2    0.394911    0.678308    0.662075   -21.00000   -1.20000
AFIX   0
C40A  1    0.344030    0.718011    0.599807   -21.00000    0.02251    0.01298 =
         0.02797    0.00510    0.00222   -0.00324
AFIX  43
H40A  2    0.364961    0.713934    0.572577   -21.00000   -1.20000
AFIX   0
C41A  1    0.291491    0.745682    0.597459   -21.00000    0.02609    0.00926 =
         0.02459    0.00343   -0.00085   -0.00172
AFIX  43
H41A  2    0.271394    0.765645    0.568408   -21.00000   -1.20000
AFIX   0
C42A  1    0.272816    0.739468    0.644804   -21.00000    0.02043    0.00852 =
         0.02316    0.00168   -0.00075   -0.00153
AFIX  43
H42A  2    0.238385    0.752321    0.653659   -21.00000   -1.20000
AFIX   0
C43A  1    0.316149    0.710188    0.675938   -21.00000    0.02484    0.01173 =
         0.02238   -0.00284   -0.00297   -0.00112
AFIX  43
H43A  2    0.315549    0.700394    0.710459   -21.00000   -1.20000
AFIX   0
HKLF 4


REM  udkipw in P21/c #14
REM wR2 = 0.0742, GooF = S = 1.018, Restrained GooF = 1.012 for all data
REM R1 = 0.0348 for 17434 Fo > 4sig(Fo) and 0.0555 for all 21733 data
REM 1037 parameters refined using 345 restraints

END

WGHT      0.0275      8.2086

REM No hydrogen bonds found for HTAB generation

REM Highest difference peak  1.937,  deepest hole -1.885,  1-sigma level  0.179
Q1    1   0.3620  0.2014  0.6187  11.00000  0.05    1.94
Q2    1   0.1389  0.8202  0.3610  11.00000  0.05    1.68
Q3    1   0.1468  0.7568  0.3402  11.00000  0.05    1.47
Q4    1   0.3446  0.2007  0.6805  11.00000  0.05    1.41
Q5    1   0.1377  0.6966  0.3620  11.00000  0.05    1.38
Q6    1   0.3423  0.2748  0.6433  11.00000  0.05    1.21
Q7    1   0.1349  0.7584  0.3972  11.00000  0.05    1.19
Q8    1   0.3428  0.1369  0.6382  11.00000  0.05    1.15
Q9    1   0.1795  0.7513  0.3831  11.00000  0.05    1.09
Q10   1   0.1587  0.7939  0.4016  11.00000  0.05    1.01
Q11   1   0.0968  0.7556  0.3419  11.00000  0.05    0.92
Q12   1   0.2384  0.7217  0.3582  11.00000  0.05    0.87
Q13   1   0.4033  0.2051  0.6709  11.00000  0.05    0.83
Q14   1   0.3150  0.2412  0.6629  11.00000  0.05    0.83
Q15   1   0.1249  0.7065  0.4367  11.00000  0.05    0.76
Q16   1   0.3410  0.1614  0.5778  11.00000  0.05    0.73
Q17   1   0.0613  0.7999  0.4182  11.00000  0.05    0.73
Q18   1   0.4084  0.1920  0.7401  11.00000  0.05    0.72
Q19   1   0.4221  0.1951  0.6189  11.00000  0.05    0.72
Q20   1   0.1843  0.7024  0.3609  11.00000  0.05    0.72
;
_shelx_res_checksum              84499
_shelx_hkl_file                  
;
   0   0   4 583325. 3088.54   6
   0   0  -5-300.355 164.717   7
   0   0  -5 185.295 136.013   8
   0   0   5 241.143 226.172   6
   0   0   6 15810.3 645.010   6
   0   0  -6 17505.1 572.805   2
   0   0  -6 16956.9 823.630   8
   0   0  -7 336.440 200.869   8
   0   0   7 61.6978 81.6964   6
   0   0  -7 55.6685 113.749   2
   0   0  -7-28.0220 234.239   7
   0   0   8 145265. 2170.85   6
   0   0  -8 144961. 1919.90   2
   0   0  -8 143362. 2773.78   8
   0   0   9 243.309 183.868   6
   0   0  -9-10.3899 271.624   8
   0   0  -9 214.888 209.790   2
   0   0 -10 246285. 2824.20   2
   0   0  10 249011. 3172.69   6
   0   0 -10 238320. 4049.48   8
   0   0  11 528.725 276.661   6
   0   0 -11 7.41386 338.659   7
   0   0 -11 314.352 336.623   8
   0   0 -11 243.833 199.741   2
   0   0  12 62415.2 1790.08   6
   0   0 -12 64023.2 1587.22   2
   0   0 -12 63137.4 2313.95   8
   0   0 -13-33.1894 173.325   2
   0   0  13 250.641 238.913   6
   0   0 -13-26.8129 323.351   7
   0   0 -13 305.885 315.113   8
   0   0 -14 80330.8 1907.89   2
   0   0  14 76877.4 2171.28   6
   0   0 -14 79825.3 2831.20   8
   0   0  15 565.508 245.762   6
   0   0 -15 228.825 346.461   8
   0   0 -15 244.613 153.195   2
   0   0 -16 825.010 224.135   2
   0   0 -16 1370.17 534.009   8
   0   0  16 882.312 340.823   6
   0   0 -17 43.6585 186.485   2
   0   0 -17 837.004 522.686   8
   0   0 -17 251.416 461.748   7
   0   0  17 245.137 257.744   6
   0   0 -18 96995.5 3609.10   8
   0   0  18 102812. 2799.50   6
   0   0 -19 1412.73 624.317   8
   0   0  19 1247.05 385.224   6
   0   0  20 4048.98 683.192   6
   0   0 -20 4147.43 825.214   8
   0   0 -21 204.055 355.201   8
   0   0  21 41.9893 272.756   6
   0   0  21 22.2407 51.2491   7
   0   0 -22 10841.7 1369.09   8
   0   0  22 10477.6 1017.07   6
   0   0  23 8.44210 35.1253   7
   0   0 -23 277.144 631.106   8
   0   0  23 131.330 326.899   6
   0   0 -24 3607.39 894.566   8
   0   0  24 2866.03 586.423   6
   0   0 -24 2763.73 620.348   5
   0   0  25-75.2365 451.607   6
   0   0 -25 364.739 306.199   5
   0   0  26 3016.23 758.231   6
   0   0 -26 2142.09 537.892   5
   0   0  27 56.3167 340.184   6
   0   0 -27 459.902 424.714   5
   0   0 -28 16621.4 1412.79   5
   0   0  28 14423.3 1428.38   6
   0   0  29 476.383 527.593   6
   0   0 -29 48.9003 502.341   5
   0   0  30 723.731 400.899   6
   0   0 -30 816.031 433.167   5
   0   0 -31-293.230 427.375   5
   0   0 -32 371.028 486.425   5
   0   1  -4 2175.06 253.782   8
   0   1   4 1248.11 191.444   6
   0   1  -5 638.299 167.994   8
   0  -1   5 958.031 122.711   6
   0   1   5 380.902 133.730   6
   0   1  -6 55243.7 1466.70   8
   0  -1   6 52308.5 924.997   6
   0   1   6 52477.8 1314.08   6
   0   1  -7 525.206 217.784   8
   0  -1   7 248.410 90.1146   2
   0  -1   7 698.350 152.288   6
   0  -1  -7 213.004 140.270   8
   0   1   7 410.874 144.589   6
   0   1  -8 95066.6 2235.15   8
   0  -1   8 88487.0 1476.84   2
   0  -1  -8 97095.8 2314.70   8
   0   1   8 94324.8 1953.41   6
   0  -1   8 92187.9 1506.72   6
   0  -1  -9 108.323 176.923   8
   0   1  -9 405.847 238.834   8
   0   1   9-43.8428 136.235   6
   0  -1   9 323.799 155.413   6
   0  -1   9 18.0705 90.3040   2
   0  -1  10 78700.3 1577.91   6
   0  -1  10 72154.0 1474.01   2
   0   1  10 77951.0 1962.74   6
   0  -1 -10 74672.0 2281.24   8
   0   1 -10 73983.6 2217.72   8
   0   1 -11 907.332 354.935   8
   0  -1 -11 218.650 205.526   8
   0   1  11 632.020 257.679   6
   0  -1  11 867.223 243.048   6
   0  -1  12 173379. 2636.87   6
   0   1 -12 166739. 3692.17   8
   0  -1 -12 178938. 3868.50   8
   0   1  12 163083. 3113.04   6
   0  -1  13 4396.71 483.867   6
   0   1  13 3820.75 551.398   6
   0   1 -13 4980.81 700.047   8
   0  -1 -13 3455.30 600.038   8
   0   1  14 20861.3 1237.04   6
   0  -1 -14 24586.1 1579.85   8
   0  -1 -14 22382.8 1058.89   2
   0  -1  14 22201.9 1044.25   6
   0   1 -14 22414.6 1479.00   8
   0  -1 -15 130.537 359.273   8
   0   1 -15 384.498 326.810   8
   0  -1  15 528.964 293.947   6
   0  -1 -15 30.3643 470.237   7
   0   1  15 356.299 306.968   6
   0  -1 -15 576.796 234.607   2
   0   1 -16 168906. 4390.28   8
   0  -1  16 169115. 3136.88   6
   0   1  16 167119. 3596.41   6
   0  -1 -16 170791. 3102.08   2
   0  -1 -16 167404. 4388.34   8
   0   1 -17 7165.82 999.708   8
   0   1 -17 9115.93 784.779   5
   0   1  17 7153.45 801.429   6
   0  -1 -17 7134.77 686.002   2
   0  -1 -17 5383.33 912.750   8
   0  -1  17 6295.47 692.229   6
   0  -1 -18 6954.33 1036.58   8
   0  -1  18 6272.79 701.995   6
   0   1  18 7599.98 820.944   6
   0  -1 -18 7188.35 670.873   2
   0   1 -18 7318.05 997.860   8
   0   1 -18 7301.46 697.830   5
   0   1  19 6367.86 787.588   6
   0  -1  19 5521.36 702.241   6
   0  -1 -19 5932.60 642.615   2
   0   1 -19 7277.71 981.804   8
   0  -1 -19-117.501 632.008   7
   0   1 -19 19.5732 50.5721   7
   0   1 -19 7366.47 735.846   5
   0  -1  19 6482.60 930.496   8
   0  -1 -19 6352.08 947.928   8
   0  -1 -20 52815.1 2822.42   8
   0  -1  20 55117.9 2823.59   8
   0  -1  20 19.4451 47.3244   7
   0  -1  20 50440.3 2021.85   6
   0  -1 -20 55235.8 1951.61   2
   0   1 -20 54603.5 2040.62   5
   0  -1 -20 5658.17 1426.32   7
   0   1  20 53448.9 2284.10   6
   0   1 -20 55137.8 2881.57   8
   0   1 -21 7550.34 1177.03   8
   0   1 -21 8604.07 855.245   5
   0  -1 -21 7849.48 740.043   2
   0  -1 -21 6005.85 867.414   5
   0   1  21 6461.42 872.450   6
   0  -1 -21 6493.83 1099.35   8
   0  -1  21 7214.87 826.477   6
   0  -1 -22 1757.71 636.924   8
   0   1  22 1188.28 453.873   6
   0  -1  22 1666.88 472.348   6
   0  -1 -22 1245.64 297.900   2
   0  -1 -22 1627.28 461.411   5
   0   1 -22 1591.81 684.383   8
   0  -1 -23 16529.4 1712.24   8
   0  -1  23 16696.7 1234.29   6
   0  -1 -23 17360.9 1407.75   5
   0   1 -23 17771.1 1740.99   8
   0  -1 -23 17856.4 1222.17   2
   0   1  23 16865.0 1420.64   6
   0  -1 -24 2909.72 673.492   5
   0  -1  24 2170.00 609.363   6
   0  -1 -24 2300.74 683.211   8
   0   1  24 2300.50 587.131   6
   0   1 -24 3466.82 970.919   8
   0  -1 -25 5902.28 915.885   5
   0  -1  25 5111.14 793.276   6
   0   1  25 6550.65 942.828   6
   0   1 -26 12285.0 1170.88   5
   0  -1  26 10277.0 1074.97   6
   0  -1 -26 11057.3 1222.49   5
   0   1  26 9848.54 1188.04   6
   0  -1  27 10753.4 1148.78   6
   0   1  27 10486.3 1264.37   6
   0  -1 -27 11414.9 1224.90   5
   0   1 -27 12182.7 1148.09   5
   0   1 -28 513.564 392.767   5
   0   1  28 499.110 446.064   6
   0  -1  28 1040.49 572.216   6
   0  -1 -28-225.935 475.183   5
   0   1 -29 753.117 416.666   5
   0   1  29 618.875 537.828   6
   0  -1  29 1518.28 596.384   6
   0  -1 -29 911.846 531.452   5
   0  -1 -30 5788.39 988.687   5
   0   1  30 5302.16 1112.58   6
   0   1 -30 5625.20 825.070   5
   0  -1  30 5693.70 954.287   6
   0  -1 -31 2805.55 830.094   5
   0   1 -31 1844.39 520.833   5
   0  -1 -32 189.959 586.665   5
   0  -1 -33 388.818 486.914   5
   0   2   3 3016.89 308.279   6
   0  -2   3 3332.27 279.487   3
   0  -2  -3 2898.73 287.052   1
   0   2   4 88862.7 1710.70   6
   0   2  -5 5.69324 407.016   7
   0   2   5 13943.0 765.641   6
   0   2  -6 48878.1 1419.33   8
   0   2   6 43233.7 1388.47   6
   0   2   7-118.451 147.010   6
   0   2  -7-14.7363 125.258   8
   0   2  -7 0.15911 49.6142   7
   0   2  -8 129487. 2662.06   8
   0   2  -8 130006. 1294.64   5
   0  -2   8 130911. 1404.29   6
   0   2   8 132214. 2557.85   6
   0  -2   9 71017.2 1161.71   6
   0   2  -9 70938.0 2064.48   8
   0   2   9 71846.0 1955.13   6
   0   2  10 84738.6 2199.09   6
   0  -2  10 84132.5 1392.97   6
   0   2 -10 85116.7 2420.61   8
   0  -2  10 79804.1 1600.93   2
   0  -2 -11 20370.0 1275.99   8
   0   2  11 19570.3 1110.08   6
   0  -2  11 19725.8 732.740   6
   0   2 -11 19158.1 1200.80   8
   0  -2  11 18754.9 828.803   2
   0   2 -11 21313.1 720.619   5
   0   2  12 27887.3 1363.30   6
   0   2 -12 26767.9 1496.99   8
   0   2 -12 29066.4 896.548   5
   0  -2  12 27152.4 1018.12   2
   0  -2 -12 28489.0 1592.97   8
   0  -2  12 27044.9 917.450   6
   0   2 -13 25604.7 908.547   5
   0  -2  13 24611.5 949.687   6
   0  -2 -13 24744.9 1550.53   8
   0  -2  13 23756.2 986.824   2
   0   2 -13 23714.9 1467.18   8
   0   2  13 25289.2 1344.79   6
   0  -2  14 33290.5 1142.86   6
   0   2  14 31783.7 1563.12   6
   0   2 -14 34642.5 1113.28   5
   0  -2 -14 0.33036 443.396   7
   0   2 -14 32368.4 1779.25   8
   0  -2  14 30080.8 1155.34   2
   0  -2 -14 34810.9 1875.45   8
   0   2 -14 441.272 185.293   7
   0  -2  15 2368.64 344.163   2
   0   2  15 3253.70 577.035   6
   0   2 -15 3374.58 413.431   5
   0   2 -15 2794.62 577.510   8
   0  -2 -15 2558.52 598.139   8
   0  -2  15 3175.61 401.441   6
   0  -2 -16 5036.05 818.347   8
   0   2 -16 4089.33 727.817   8
   0  -2  16 4029.72 478.098   6
   0   2  16 3844.89 618.735   6
   0   2 -16 4559.56 469.741   5
   0   2  17 8775.05 928.935   6
   0   2 -17 9218.31 1048.49   8
   0  -2 -17 8690.24 1146.65   8
   0   2 -17 10982.6 726.507   5
   0  -2  17 9255.23 728.945   6
   0  -2 -18 63320.6 2054.86   2
   0   2  18 60153.3 2413.34   6
   0   2 -18 59766.8 2822.29   8
   0  -2 -18 62894.9 2931.24   8
   0   2 -18 63590.4 1813.51   5
   0  -2  18 59064.5 1848.37   6
   0  -2  19 9259.32 796.533   6
   0  -2 -19 9941.10 1245.61   8
   0  -2 -19-65.0782 546.142   7
   0  -2  19 9076.95 1168.83   8
   0   2 -19 9371.55 1216.40   8
   0   2  19 9442.70 1029.05   6
   0   2 -19 11929.4 847.010   5
   0   2  19 10.7145 38.2547   7
   0  -2 -19 8843.79 817.658   2
   0  -2 -20 4192.72 573.849   2
   0   2 -20 3535.43 510.812   5
   0  -2 -20 3446.05 1419.54   7
   0   2 -20 3508.77 706.892   8
   0  -2 -20 3408.37 731.953   8
   0  -2  20 4348.04 830.514   8
   0   2  20 2902.61 604.573   6
   0  -2  20 3299.62 479.643   6
   0  -2  21 464.094 424.039   8
   0  -2 -21 827.379 360.277   2
   0   2 -21 2.34556 29.1900   7
   0   2 -21 1145.58 315.306   5
   0   2 -21 735.671 575.695   8
   0  -2 -21 124.144 608.950   7
   0  -2 -21 714.806 536.807   8
   0   2  21 586.423 309.289   6
   0  -2  21 608.285 307.674   6
   0  -2 -22 37009.4 2521.99   8
   0   2 -22 39712.6 2587.35   8
   0  -2 -22 40014.0 1796.39   2
   0  -2 -22 35934.3 2062.32   5
   0  -2  22 36668.5 1707.22   6
   0   2  22 37709.9 2077.97   6
   0   2 -22 39002.5 1623.48   5
   0  -2  22 38546.2 2473.41   8
   0  -2 -23 456.740 411.493   5
   0  -2  23-60.9668 275.202   6
   0   2 -23 1124.76 545.811   8
   0   2  23 1096.70 513.085   6
   0   2 -23 1212.89 375.282   5
   0  -2  23 77.4791 459.771   8
   0  -2 -23 397.731 274.178   2
   0  -2 -23 607.935 623.400   8
   0  -2 -24 12918.8 1287.82   5
   0   2  24 13253.4 1337.43   6
   0  -2 -24 15156.5 1116.55   2
   0   2 -24 12064.5 1003.41   5
   0  -2  24 14880.0 1635.33   8
   0  -2  24 12236.6 1033.33   6
   0  -2  25 580.017 341.713   6
   0  -2 -25 502.822 495.749   5
   0   2  25 423.461 398.603   6
   0  -2 -25 301.375 288.182   2
   0  -2 -26 3779.39 786.591   5
   0   2  26 3853.99 796.684   6
   0  -2 -26 4994.83 708.856   2
   0  -2  26 4650.29 727.390   6
   0   2  27 445.606 403.385   6
   0  -2 -27 609.134 444.158   5
   0  -2  27 1319.59 506.965   6
   0  -2  28 6694.50 887.690   6
   0  -2 -28 5880.41 1003.06   5
   0   2  28 6227.29 1053.79   6
   0   2  29 5280.03 1064.78   6
   0  -2  29 5059.35 803.988   6
   0  -2 -29 4401.88 900.977   5
   0  -2 -30 1855.27 583.514   5
   0   2 -30 2731.57 671.648   5
   0  -2 -31 4095.84 966.300   5
   0  -2 -32 770.781 616.647   5
   0  -2 -33 1693.43 743.517   5
   0  -2 -34 1527.92 782.719   5
   0   3   0 150.412 97.7815   6
   0  -3   0 181.852 140.839   1
   0   3   1 3899.91 365.872   6
   0  -3  -1 4488.34 417.748   1
   0   3  -1 3711.66 319.884   6
   0   3   2 63052.3 1457.76   6
   0  -3  -2 64354.8 1534.25   1
   0   3  -2 63267.0 1030.58   6
   0   3  -2 66705.6 1321.16   3
   0  -3  -3 22631.9 950.836   1
   0   3   3 23667.2 956.462   6
   0   3  -3 24580.8 552.873   6
   0   3  -3 25937.8 844.182   3
   0  -3   4 11005.5 581.641   3
   0  -3  -4 11679.4 671.007   1
   0   3   4 10429.6 667.720   6
   0  -3  -5 376.415 164.525   1
   0  -3   5 328.494 168.079   3
   0   3   5 244.001 151.738   6
   0  -3   6 165173. 2337.69   3
   0   3   6 184620. 2993.78   6
   0   3   7 37004.9 1366.10   1
   0   3   7 37269.2 1436.19   6
   0   3   8 54494.8 1816.45   6
   0   3   8 56399.3 1732.78   1
   0   3   9 10832.1 793.627   1
   0   3   9 10391.1 826.697   6
   0   3  -9 11511.7 859.436   8
   0   3  10 113334. 2716.41   6
   0   3 -10 106926. 2784.83   8
   0   3  10 105194. 2558.33   1
   0   3 -11 10796.5 387.118   5
   0   3 -11 12217.6 1001.94   8
   0  -3  11 10920.1 446.028   6
   0   3  11 11938.6 913.522   6
   0   3  12 21682.0 1274.18   6
   0   3 -12 20718.7 1360.91   8
   0  -3  12 20042.7 655.532   6
   0   3 -12 20200.4 572.812   5
   0   3 -13 20720.0 1405.18   8
   0   3  13 22937.6 1371.17   6
   0  -3  13 21325.9 740.254   6
   0   3 -13 21116.5 657.984   5
   0   3  14 48800.1 2034.81   6
   0   3 -14 47528.6 2177.04   8
   0   3 -14 49356.0 1084.18   5
   0  -3  14 48088.2 1190.61   6
   0  -3  14 45046.1 1470.32   2
   0   3 -15 3939.64 750.727   8
   0  -3  15 3249.79 347.173   6
   0   3 -15 4026.57 358.676   5
   0  -3 -15 3690.45 736.807   8
   0   3  15 4830.96 731.686   6
   0  -3  15 3528.10 422.536   2
   0  -3 -16 39926.2 2221.39   8
   0   3 -16 38248.7 2126.44   8
   0   3  16 40345.9 1953.77   6
   0   3 -16 41456.2 1136.81   5
   0  -3  16 40532.3 1244.25   6
   0  -3  16 42307.7 1452.31   2
   0  -3  17 39405.5 1434.31   2
   0   3  17 20.9752 47.5003   7
   0  -3  17 38434.7 1264.63   6
   0   3  17 39687.6 2005.00   6
   0  -3 -17-279.301 597.680   7
   0  -3 -17 36816.1 2196.94   8
   0   3 -17 39471.9 1184.04   5
   0   3 -17 38304.4 2201.76   8
   0  -3  18 1460.70 307.898   6
   0  -3  18 1659.19 313.003   2
   0  -3  18 1504.09 554.179   8
   0   3 -18 1867.89 656.127   8
   0   3 -18 1732.97 307.619   5
   0   3  18 1409.24 471.033   6
   0  -3 -18 1324.57 561.771   8
   0  -3  19 11123.3 1301.76   8
   0   3 -19 12518.0 716.933   5
   0  -3 -19 11429.8 1348.76   8
   0   3 -19 10987.0 1270.46   8
   0  -3  19 11987.9 780.416   6
   0   3  19 11578.5 1143.20   6
   0  -3  20 31835.4 2163.69   8
   0   3 -20 29649.8 2132.86   8
   0  -3 -20 28837.1 2155.33   8
   0   3  20 30567.4 1882.61   6
   0  -3  20 27815.3 1249.83   6
   0   3 -20 30609.0 1168.81   5
   0   3 -21 35054.4 1297.97   5
   0  -3  21 31985.5 1409.78   6
   0  -3 -21 28533.3 2185.97   8
   0  -3  21 33328.1 2286.59   8
   0   3  21 35820.4 2077.11   6
   0   3 -21 31596.3 2265.63   8
   0   3 -22 61.3315 85.4572   7
   0  -3 -22 91.3277 313.569   2
   0  -3 -22 592.402 605.214   8
   0   3 -22 383.445 572.030   8
   0  -3  22 471.202 271.498   6
   0  -3 -22 613.907 423.746   5
   0   3  22 483.052 382.376   6
   0   3 -22 1075.66 349.387   5
   0  -3  22 1588.74 699.685   8
   0  -3  23 6510.19 676.548   6
   0   3  23 6932.55 955.974   6
   0   3 -23 6360.24 1149.48   8
   0  -3 -23 6105.12 1149.31   8
   0  -3 -23 6883.75 1050.61   5
   0   3 -23 7782.45 667.431   5
   0  -3  23 7499.41 1120.70   8
   0  -3 -23 7165.90 834.448   2
   0   3 -24 8221.45 704.746   5
   0  -3  24 7811.96 786.651   6
   0  -3  24 7960.45 1246.05   8
   0   3  24 7831.73 1097.77   6
   0  -3 -24 6949.54 1030.53   5
   0  -3 -24 7885.92 946.354   2
   0   3  25 3735.59 808.492   6
   0  -3  25 3533.98 860.607   8
   0  -3  25 3566.00 565.254   6
   0  -3 -25 3010.39 807.331   5
   0   3 -25 3992.05 556.727   5
   0  -3 -25 3601.28 682.194   2
   0  -3  26 523.801 714.959   8
   0  -3 -26 579.969 605.729   5
   0   3  26 222.642 363.534   6
   0   3 -26 177.152 233.065   5
   0  -3 -26-70.1294 461.265   2
   0   3 -27 9267.03 807.027   5
   0  -3 -27 8807.63 984.084   2
   0  -3 -27 7956.41 1100.40   5
   0  -3  27 9059.54 1445.97   8
   0   3  27 8270.21 1213.85   6
   0  -3 -28 2092.55 694.425   5
   0   3  28 2950.76 733.544   1
   0   3 -28 2267.48 433.126   5
   0  -3 -28 2002.59 558.764   2
   0  -3 -29 151.408 327.126   2
   0  -3 -29-174.121 443.921   5
   0   3  29 627.317 739.531   1
   0  -3 -30 71.1259 525.797   5
   0   3  30 310.591 616.035   1
   0  -3 -31 6371.27 1226.55   5
   0  -3 -32 2637.98 731.712   5
   0  -3 -33 608.629 660.733   5
   0  -3 -34-421.525 789.326   5
   0   4   0 119676. 2019.10   6
   0  -4   0 123382. 2466.79   1
   0   4  -1 55234.5 1288.21   6
   0   4   1 54144.5 1436.72   6
   0  -4  -1 56809.0 1685.97   1
   0  -4   1 56125.7 1653.70   1
   0   4   2 13460.1 764.747   6
   0   4  -2 14373.5 601.376   6
   0  -4  -2 14253.3 862.174   1
   0  -4  -3 856.659 264.007   1
   0   4  -3 671.715 158.575   6
   0   4   3 951.014 252.630   6
   0   4  -3 753.723 215.398   3
   0  -4  -4 154506. 2804.15   1
   0   4  -4 160385. 2419.42   3
   0   4   4 156454. 2782.85   6
   0   4  -4 153180. 1571.38   6
   0  -4   5 16231.1 825.620   3
   0  -4   5 16044.1 473.305   5
   0  -4  -5 17395.9 970.378   1
   0   4   5 14456.8 945.955   6
   0  -4   6 46944.7 1390.89   3
   0  -4  -6 48851.7 1650.31   1
   0   4   6 47140.8 1669.30   6
   0   4   7 42545.4 1589.21   1
   0  -4   7 42979.5 1327.83   3
   0   4   7 41031.4 1685.68   6
   0  -4   8 29261.7 1139.66   3
   0   4   8 32542.0 1456.87   6
   0   4   8 33044.3 1413.45   1
   0   4   9 58150.7 2046.64   6
   0   4   9 59180.3 1967.93   1
   0   4  10 30815.1 1485.96   1
   0   4  10 27837.1 1504.88   6
   0   4  11 68547.6 2269.97   1
   0   4  11 70197.6 2376.27   6
   0   4  12 32886.1 1646.54   6
   0   4  12 31689.8 1599.50   1
   0   4  13 14469.8 1107.44   1
   0   4  13 15275.1 1168.80   6
   0   4  14 55757.4 2290.29   6
   0   4  14 53741.7 2178.84   1
   0   4 -14 55022.3 2397.27   8
   0   4  15 39598.3 2013.39   6
   0   4 -15 39432.9 2096.02   8
   0   4  15 39534.8 1885.91   1
   0  -4  16 748.136 256.499   2
   0   4  16 307.014 332.273   6
   0   4 -16 393.504 91.8199   5
   0   4  16 16.0669 38.3080   7
   0   4  16 44.3505 268.198   1
   0   4  17 529.471 379.388   6
   0  -4  17 148.563 228.408   2
   0   4  17 345.089 358.091   1
   0   4 -17 106.596 313.490   8
   0   4 -17 754.634 250.481   7
   0   4 -17 16.5444 74.7824   5
   0   4  17 16.4152 39.6662   7
   0  -4  17 610.922 436.862   8
   0  -4  18 14887.7 1412.95   8
   0   4  18 12256.8 1270.25   6
   0   4 -18 11658.2 522.042   5
   0   4  18 14290.6 1225.08   1
   0   4 -18 14155.2 1378.25   8
   0  -4 -18 14398.6 1515.24   8
   0  -4  18 13597.1 915.099   2
   0   4  19 41032.9 2259.10   6
   0  -4 -19 44192.1 2567.70   8
   0  -4  19 44582.5 1663.34   2
   0   4 -19 41040.8 1035.11   5
   0   4  19 43814.5 2205.79   1
   0  -4  19 44394.1 2512.01   8
   0   4 -19 41726.7 2502.30   8
   0  -4  20 47.9077 233.902   2
   0   4  20 151.869 443.055   6
   0  -4  20-189.622 417.462   8
   0   4 -20-18.5767 110.787   5
   0   4 -20 664.391 460.403   8
   0  -4 -20 217.448 373.303   8
   0   4  20-36.0636 322.504   1
   0   4 -21 1387.00 633.471   8
   0  -4 -21 1968.08 595.282   8
   0   4  21 821.259 434.186   1
   0   4  21 1076.65 573.175   6
   0  -4  21 1481.73 407.468   2
   0  -4  21 1252.73 564.887   8
   0   4 -21 1245.99 229.576   5
   0   4  22 13124.4 1314.12   1
   0  -4 -22 14802.5 1650.39   8
   0   4 -22 13872.3 1549.51   8
   0   4  22 13281.6 1375.83   6
   0  -4  22 14274.2 1567.32   8
   0   4 -22 13439.7 679.198   5
   0   4  23 7011.45 1091.14   6
   0  -4 -23 7306.39 1092.77   5
   0   4 -23 7578.85 1257.33   8
   0  -4  23 8567.12 1344.18   8
   0   4  23 6975.33 994.195   1
   0   4 -23 7497.45 521.395   5
   0  -4 -24 71.0743 307.873   2
   0   4  24 259.500 442.778   6
   0   4 -24 520.966 216.576   5
   0   4  24 303.285 454.658   1
   0  -4  24 1147.61 747.377   8
   0  -4 -24-218.085 464.334   5
   0   4 -25 10291.8 672.782   5
   0  -4  25 8877.29 1377.62   8
   0  -4 -25 9078.36 1204.41   5
   0  -4 -25 10176.9 1093.71   2
   0   4  25 8564.61 1081.21   1
   0   4  25 8533.23 1199.75   6
   0   4  26 6136.14 1124.65   6
   0   4 -26 5831.16 539.738   5
   0  -4 -26 6019.01 871.081   2
   0   4  26 6256.47 1004.55   1
   0  -4 -26 5255.56 985.520   5
   0  -4  26 4967.32 968.580   8
   0  -4 -27-108.465 336.663   2
   0   4  27 472.558 629.889   1
   0  -4 -27-359.622 537.154   5
   0  -4  27 249.463 566.068   8
   0   4 -27 45.8367 203.523   5
   0  -4 -28 325.344 401.054   2
   0  -4  28 1.53498 728.178   8
   0   4  28 327.558 544.142   1
   0  -4 -28-270.343 514.300   5
   0  -4 -29 22652.5 1684.84   2
   0  -4  29 20234.1 2186.47   8
   0  -4 -29 21140.1 2018.55   5
   0   4  29 22466.6 1945.31   1
   0  -4 -30 4736.60 1230.07   5
   0  -4  30 7036.27 1485.70   8
   0  -4 -30 5854.38 919.909   2
   0  -4 -31 723.247 797.674   5
   0  -4 -32-952.748 736.083   5
   0  -4 -33 2565.55 884.511   5
   0  -4 -34 2181.56 1067.48   5
   0  -4 -35 4297.81 1277.16   5
   0  -5   0 519.740 275.234   1
   0   5   0 287.348 182.051   6
   0   5  -1 7344.75 541.902   6
   0   5   1 5807.99 532.240   6
   0  -5  -1 5926.60 635.817   1
   0  -5   1 7168.31 764.444   1
   0   5   2 30306.0 1275.48   6
   0  -5  -2 30038.1 1392.85   1
   0  -5   2 32443.0 1397.02   1
   0   5  -2 30611.0 1014.99   6
   0   5   3 54657.9 1771.53   6
   0   5  -3 58741.6 1305.05   6
   0   5  -3 60451.0 1643.86   3
   0  -5  -3 58927.8 1934.24   1
   0   5  -4 7920.13 650.184   3
   0   5   4 7427.90 710.479   6
   0   5  -4 7084.94 430.232   6
   0  -5  -4 9841.99 821.873   1
   0   5  -5 285.515 108.702   6
   0  -5   5 332.531 117.920   5
   0   5  -5 495.442 258.746   3
   0   5   5 1049.88 308.292   6
   0  -5   5 468.107 99.1685   4
   0   5   6 57990.7 1968.07   6
   0  -5  -6 55565.3 1947.27   1
   0  -5   6 55872.9 999.382   5
   0   5  -6 52525.2 866.103   6
   0  -5   7 60833.2 875.013   5
   0  -5  -7 67575.0 2128.43   1
   0  -5   7 68680.8 1850.76   3
   0   5   7 64776.5 2190.92   6
   0   5   8 6382.50 722.985   6
   0  -5   8 6982.91 622.044   3
   0   5   8 6604.35 697.921   1
   0   5   9 27683.8 1440.60   1
   0   5   9 24645.9 1451.04   6
   0  -5   9 24353.3 1142.30   3
   0   5  10 53946.6 2133.87   6
   0   5  10 53612.5 2065.20   1
   0  -5  10 49793.6 1679.63   3
   0   5  11 38848.9 1829.85   1
   0   5  11 39603.1 1880.80   6
   0  -5  11 36124.5 1486.94   3
   0   5  12 1683.33 505.588   6
   0   5  12 1883.82 413.024   1
   0  -5  12 1728.49 383.371   3
   0   5  13 10324.2 1055.01   6
   0   5  13 12103.2 1071.84   1
   0   5  14 31990.9 1779.18   1
   0   5  14 32147.8 1811.92   6
   0   5 -15-17.0946 43.7475   7
   0   5  15 4096.63 704.875   1
   0   5  15-7.10267 30.9927   7
   0   5  15 3544.38 620.040   6
   0   5  16 694.309 304.152   1
   0   5  16-12.5877 33.9330   7
   0  -5  16 233.006 336.484   8
   0   5  16 1022.90 470.017   6
   0   5 -16 2.91800 25.0026   7
   0   5  17 15695.5 1494.86   6
   0   5  17 17663.2 1445.94   1
   0  -5  17 19649.2 1581.45   8
   0   5 -18-8.18931 35.3568   7
   0  -5  18 2469.95 625.617   8
   0  -5  18 2941.96 457.087   2
   0   5  18-8.61739 34.3184   7
   0   5  18 2301.52 651.539   6
   0   5  18 3149.44 709.781   1
   0  -5  19 4342.76 574.954   2
   0  -5 -19 4036.87 800.783   8
   0  -5  19 4174.91 782.200   8
   0   5  19 4630.83 741.935   1
   0   5  19 3759.80 765.558   6
   0  -5  20 6457.58 685.081   2
   0  -5 -20 5140.70 998.350   8
   0  -5  20 6216.89 992.723   8
   0   5  20 6203.48 908.958   6
   0   5  20 6555.30 938.855   1
   0  -5 -21 19937.0 1937.04   8
   0  -5  21 19737.2 1824.80   8
   0  -5  21 22615.5 1259.87   2
   0   5  21 21244.7 1632.50   1
   0   5  21 22242.8 1768.78   6
   0   5  22 1415.94 600.351   1
   0  -5  22 1567.41 334.094   2
   0   5  22 1344.23 620.544   6
   0  -5  22 1759.32 757.695   8
   0  -5 -22 1101.91 482.808   8
   0   5  23 8263.97 1162.12   6
   0  -5  23 7764.17 784.449   2
   0  -5 -23 6495.73 1060.77   5
   0  -5  23 9199.32 1340.26   8
   0   5  23 7707.87 1097.34   1
   0  -5 -24 15648.2 1622.52   5
   0  -5  24 15620.0 1792.74   8
   0   5  24 15257.0 1556.22   1
   0   5  24 16799.2 1697.41   6
   0  -5 -25-53.9512 538.362   5
   0  -5  25 293.091 602.955   8
   0   5  25 177.015 399.690   1
   0  -5  26 5061.49 1160.03   8
   0  -5 -26 5741.45 1126.43   5
   0   5  26 5849.76 1002.58   1
   0  -5  27 17538.9 1988.20   8
   0  -5 -27 16882.5 1831.94   5
   0   5  27 16687.3 1749.57   1
   0  -5 -27 16728.7 1477.17   2
   0  -5 -28 22478.9 1679.16   2
   0  -5 -28 22777.1 2146.44   5
   0  -5  28 21967.4 2313.59   8
   0   5  28 19820.5 1969.69   1
   0  -5 -29-536.308 522.846   5
   0  -5  29 40.0581 673.716   8
   0  -5 -29 449.995 499.760   2
   0   5  29 482.371 703.203   1
   0  -5  30 1232.95 861.514   8
   0  -5 -30-125.401 488.136   2
   0  -5 -30 410.066 616.794   5
   0  -5  31 7904.82 1557.33   8
   0  -5 -31 6779.50 1351.59   5
   0  -5 -32 14197.2 1795.38   5
   0  -5 -33 6004.91 1326.86   5
   0  -5 -34 981.659 735.853   5
   0  -6   0 1766.47 420.169   1
   0   6   0 1361.17 303.036   6
   0   6   1 15404.7 937.661   6
   0   6  -1 14981.6 853.130   6
   0  -6  -1 14752.3 1080.33   1
   0  -6   1 16623.0 1105.60   1
   0  -6   2 3513.88 554.704   1
   0   6   2 3924.56 540.474   6
   0   6  -2 3935.62 419.914   6
   0  -6  -2 4771.26 700.575   1
   0   6  -3 1029.74 281.476   3
   0   6   3 710.708 250.015   6
   0   6  -3 1045.91 222.962   6
   0  -6   3 1319.96 370.467   1
   0  -6  -3 1121.22 381.796   1
   0   6  -4 22865.9 881.310   6
   0   6   4 22993.7 1258.51   6
   0   6  -4 22170.6 1123.08   3
   0  -6  -4 22328.0 1342.23   1
   0   6  -5 7024.57 446.100   6
   0   6  -5 7242.16 647.954   3
   0   6   5 6393.31 696.571   6
   0  -6   5 6066.18 450.088   5
   0  -6  -5 7765.66 817.129   1
   0   6  -6 4784.05 333.150   6
   0   6  -6 4600.73 529.626   3
   0  -6   6 4090.37 256.064   4
   0   6   6 5380.65 727.929   6
   0  -6   6 4923.56 377.661   5
   0  -6  -6 5839.83 758.187   1
   0   6  -7 16315.4 528.715   6
   0   6   7 16932.6 1199.03   6
   0  -6  -7 18608.3 1249.81   1
   0  -6   7 18918.3 642.987   5
   0  -6   8 34887.2 1492.68   3
   0   6   8 37555.4 1797.74   6
   0  -6  -8 37272.1 1780.07   1
   0   6   8 37248.2 1777.90   1
   0  -6   8 35368.7 741.116   5
   0   6   9 10393.7 954.589   1
   0  -6   9 9098.41 815.619   3
   0   6   9 10073.1 978.172   6
   0   6  10 8694.17 920.468   6
   0   6  10 7468.42 843.422   1
   0  -6  10 7045.70 707.400   3
   0   6  11 19424.2 1422.23   6
   0  -6  11 18890.2 1152.72   3
   0   6  11 19810.4 1366.47   1
   0   6  12 51863.2 2334.11   6
   0  -6  12 48372.7 1864.78   3
   0   6  12 51500.0 2255.59   1
   0   6 -13 128.372 96.0999   7
   0   6  13 7947.58 914.585   1
   0   6  13 7410.19 872.093   6
   0   6  13 2.49416 23.2138   7
   0  -6  13 6937.50 786.060   3
   0  -6  14 5277.66 668.636   3
   0   6  14 6534.94 858.233   1
   0   6  14 5942.87 872.618   6
   0  -6  15 21453.3 1601.74   8
   0  -6  15 20906.1 1330.58   3
   0   6  15 20518.8 1596.57   6
   0   6  15 21086.5 1555.65   1
   0  -6  16 32493.3 2027.43   8
   0   6  16-17.2200 36.5167   7
   0   6  16 30401.8 1864.43   1
   0  -6  16 26783.5 1553.12   3
   0   6  16 30419.7 1942.07   6
   0   6  17 6138.17 911.947   6
   0   6  17 6240.78 905.595   1
   0   6 -17 1.16927 24.6025   7
   0   6  17-9.29712 32.1213   7
   0  -6  17 5319.84 908.680   8
   0  -6  18 589.136 368.500   8
   0   6  18 973.786 466.399   1
   0   6  18 998.661 428.168   6
   0   6  19 34312.9 2250.38   6
   0  -6  19 39367.1 2423.85   8
   0   6  19 33398.5 2122.99   1
   0   6  20 17663.1 1629.68   6
   0   6  20 20637.4 1736.84   1
   0  -6  20 18468.1 1722.49   8
   0  -6  20 16590.4 1158.46   2
   0   6  21 5471.97 973.669   6
   0  -6  21 4614.42 663.539   2
   0  -6 -21 4785.80 920.805   8
   0  -6  21 5596.17 1022.13   8
   0   6  21 5311.89 932.970   1
   0   6  22 10420.4 1303.79   6
   0   6  22 9777.33 1282.51   1
   0  -6  22 10590.3 1366.68   8
   0  -6  22 9936.80 953.776   2
   0  -6  23 27233.3 1510.44   2
   0   6  23 24169.7 1893.75   1
   0  -6 -23 24806.6 2100.65   5
   0  -6  23 26897.2 2263.40   8
   0   6  24 11121.4 1418.79   1
   0  -6  24 10484.2 1531.45   8
   0  -6  24 12009.0 983.726   2
   0  -6 -24 11274.1 1481.15   5
   0  -6 -25 7855.24 1235.30   5
   0  -6  25 8595.30 1359.48   8
   0  -6  25 6988.94 777.846   2
   0   6  25 6858.49 1136.41   1
   0  -6 -26 15824.0 1779.33   5
   0   6  26 14063.8 1615.89   1
   0  -6  26 15322.4 1841.91   8
   0   6  27 207.270 611.073   1
   0  -6  27 248.804 622.026   8
   0  -6 -27-91.7394 742.851   5
   0  -6 -28 9174.58 1403.66   5
   0  -6  28 8646.20 1632.31   8
   0  -6 -29 15262.3 1534.35   2
   0  -6 -29 14135.6 1786.64   5
   0  -6  29 17399.2 2203.13   8
   0  -6 -30 12217.8 1675.96   5
   0  -6  30 12386.3 1841.29   8
   0  -6 -31 273.345 647.914   5
   0  -6 -32 190.022 684.958   5
   0  -6 -33 4078.87 1216.26   5
   0  -7   0 718.765 400.529   1
   0   7   0 631.261 302.733   6
   0   7   0 261.153 114.578   4
   0  -7   1 1190.11 398.358   1
   0   7  -1 868.792 305.807   6
   0   7   1 820.973 256.744   6
   0  -7  -1 914.261 396.981   1
   0   7  -2 494.647 206.489   6
   0  -7  -2 517.799 310.996   1
   0  -7   2 218.473 262.064   1
   0  -7   3 9416.63 939.430   1
   0   7  -3 9918.13 807.522   3
   0   7   3 9093.99 857.337   6
   0   7  -3 9665.25 674.583   6
   0  -7  -3 10578.1 1019.57   1
   0   7  -4 6631.54 532.060   6
   0  -7  -4 6301.89 824.994   1
   0  -7   4 6133.43 578.515   5
   0   7   4 7682.11 814.725   6
   0   7  -4 6644.22 719.432   3
   0  -7   4 6487.48 759.220   1
   0   7   5 585.345 298.668   6
   0   7  -5 781.423 249.029   3
   0  -7   5 487.233 195.836   5
   0  -7  -5 933.714 420.652   1
   0   7  -5 499.130 177.338   6
   0   7   6 8406.79 877.522   6
   0   7  -6 7441.10 728.785   3
   0  -7   6 8476.96 549.990   5
   0  -7  -6 7870.92 890.695   1
   0   7  -6 7967.34 495.792   6
   0  -7   7 32175.4 991.062   5
   0   7   7 30956.4 1687.82   6
   0  -7   7 27028.2 640.934   4
   0   7  -7 30152.3 858.341   6
   0  -7  -7 30534.9 1698.75   1
   0   7  -7 31204.9 1426.13   3
   0  -7  -8 910.796 523.080   1
   0   7   8 1017.64 461.081   6
   0  -7   8 750.249 158.950   4
   0  -7   8 716.088 160.822   5
   0   7   8 587.828 389.123   1
   0  -7   9 20764.7 792.550   4
   0   7   9 22694.9 1529.39   6
   0   7   9 21256.1 1466.32   1
   0  -7   9 18553.4 585.009   5
   0   7  10 3295.90 626.026   1
   0   7  10 4129.47 701.380   6
   0   7  11 11482.6 1104.87   1
   0   7  11 10405.1 1069.86   6
   0  -7  11 11694.8 978.390   3
   0  -7  12 270.479 263.569   3
   0   7  12 798.355 504.245   1
   0   7  12 1129.04 542.368   6
   0   7 -13 1.22494 19.4526   7
   0  -7  13 14394.3 1291.76   8
   0   7  13 13097.9 1265.95   6
   0  -7  13 13111.6 1026.43   3
   0   7  13 40.3000 47.3841   7
   0   7  13 13637.3 1226.62   1
   0  -7  14 14741.8 1348.62   8
   0   7  14 13261.0 1329.49   6
   0   7  14 14162.0 1344.18   1
   0   7  14-1.32273 20.7211   7
   0   7 -14-6.05511 29.1408   7
   0  -7  14 14340.8 1156.37   3
   0   7  15 8652.54 1041.13   1
   0  -7  15 7838.56 1049.99   8
   0  -7  15 7810.71 901.645   3
   0   7  15 8516.12 1105.25   6
   0   7  16 1852.38 565.880   1
   0  -7  16 2085.60 618.910   8
   0  -7  16 1605.20 471.475   3
   0   7  16 0.61538 21.4180   7
   0   7  16 1051.38 348.116   6
   0   7 -16-52.1050 65.9269   7
   0   7  17 18292.7 1570.00   1
   0   7  17 5.86091 24.6335   7
   0  -7  17 16403.2 1275.07   3
   0   7  17 16723.1 1613.85   6
   0   7 -17 16.5816 39.8205   7
   0  -7  17 18967.2 1649.88   8
   0  -7  18 9714.57 1227.38   8
   0   7  18 10022.0 1161.93   1
   0   7  18 7283.52 1107.09   6
   0  -7  18 9590.03 1019.90   3
   0  -7  19 1133.97 405.792   3
   0   7  19 2084.30 744.591   1
   0   7  19 9.77920 32.0510   7
   0   7  19 1772.07 603.428   6
   0   7 -19 8.57563 32.9688   7
   0  -7  19 1387.28 581.609   8
   0   7  20 6996.48 1118.27   6
   0  -7  20 8331.64 1218.24   8
   0   7  20 7053.68 1107.98   1
   0  -7  20 5381.62 830.539   3
   0   7  21 5873.34 964.544   1
   0  -7  21 7073.57 897.552   3
   0  -7  21 6766.28 1163.67   8
   0  -7  22 4874.98 810.558   3
   0   7  22 5197.86 1000.56   1
   0  -7  22 5860.52 1102.40   8
   0  -7  22 6327.23 750.276   2
   0  -7 -22 5882.84 1131.04   5
   0  -7 -23 1102.64 624.891   5
   0   7  23 1729.72 777.266   1
   0  -7  23 1667.35 734.558   8
   0   7  23 21.4224 39.9548   7
   0  -7  23 983.543 392.826   2
   0  -7  23 1200.47 439.993   3
   0   7  24 24249.2 2038.03   1
   0  -7 -24 23426.7 2144.38   5
   0  -7  24 22888.3 1480.47   2
   0  -7  24 21107.9 1677.13   3
   0  -7  24 21640.6 2107.01   8
   0  -7 -25 558.381 540.188   5
   0  -7  25 1429.05 870.498   8
   0   7  25-302.460 487.602   1
   0  -7  25 658.448 366.991   2
   0  -7 -26 7019.74 1320.85   5
   0  -7  26 8072.68 1456.84   8
   0  -7 -27 4807.78 1219.36   5
   0  -7  27 6765.47 1478.98   8
   0  -7  28 30158.1 2750.44   8
   0  -7 -28 32444.7 2778.45   5
   0  -7 -29-804.395 913.000   5
   0  -7  29 1488.73 1068.50   8
   0  -7 -30 1707.79 827.359   5
   0  -7 -31 6589.85 1454.59   5
   0   8   0 6337.35 681.149   6
   0   8   0 5724.61 290.792   4
   0  -8   0 6575.61 871.485   1
   0   8  -1 59949.0 1982.98   6
   0   8   1 61269.9 2135.92   6
   0  -8  -1 57666.7 2509.73   1
   0  -8   1 59142.1 2482.17   1
   0   8  -2 556.465 257.807   6
   0   8   2 814.396 385.540   6
   0  -8  -2 968.605 419.345   1
   0  -8   2-231.322 330.171   1
   0   8  -3 35663.5 1403.95   6
   0  -8  -3 35088.8 1955.02   1
   0   8   3 35139.5 1745.72   6
   0  -8   3 35339.1 1478.76   5
   0  -8   3 32519.7 1856.35   1
   0   8  -3 32618.9 1537.49   3
   0   8  -4 24190.1 1112.43   6
   0  -8   4 22617.1 1526.41   1
   0   8  -4 23695.4 1327.87   3
   0   8   4 24783.3 1490.57   6
   0  -8  -4 23778.5 1621.39   1
   0  -8   4 25091.8 1187.30   5
   0  -8   5 27008.2 1169.17   5
   0   8  -5 25430.1 1066.56   6
   0   8   5 26034.6 1574.39   6
   0  -8   5 24859.2 1651.75   1
   0  -8  -5 26469.1 1709.94   1
   0   8  -5 25925.5 1404.34   3
   0   8  -6 1684.67 434.576   3
   0  -8  -6 2492.37 638.940   1
   0  -8   6 1456.56 293.702   5
   0   8   6 1770.68 493.853   6
   0   8  -6 1243.28 251.114   6
   0   8   7 7350.84 902.904   6
   0   8  -7 6485.42 472.257   6
   0  -8  -7 6861.91 897.299   1
   0   8   7 7103.88 903.879   1
   0   8  -7 6020.33 685.422   3
   0  -8   7 7258.77 555.192   5
   0   8   8 12708.4 1173.15   6
   0   8  -8 13079.2 582.805   6
   0  -8  -8 13513.6 1294.84   1
   0   8   8 12737.6 1212.98   1
   0  -8   8 14851.1 707.030   5
   0  -8  -9 11384.4 1165.46   1
   0   8   9 11020.0 1122.30   6
   0  -8   9 9753.34 485.994   4
   0  -8   9 11895.1 560.410   5
   0   8   9 10456.7 1126.46   1
   0   8  10 13213.9 1258.21   1
   0   8  10 9971.68 1183.39   6
   0  -8  10 10476.1 436.223   5
   0  -8  10 11844.7 607.990   4
   0   8  11 5586.58 861.986   1
   0  -8  11 5056.91 780.565   8
   0   8  11 5015.72 819.823   6
   0  -8  11 5532.68 466.268   4
   0  -8  12 34123.1 1229.45   4
   0   8  12 34092.0 2064.36   1
   0  -8  12 34251.0 2012.64   8
   0   8  12 33749.9 2117.58   6
   0   8  13 12554.8 1276.21   1
   0   8  13 13448.2 1344.21   6
   0   8 -13-20.8806 41.5525   7
   0  -8  13 13740.9 1115.71   3
   0  -8  13 10917.0 1228.30   8
   0   8  13-0.68445 15.3563   7
   0   8  14 129.101 80.8011   7
   0   8 -14-0.24391 19.3762   7
   0  -8  14 553.791 428.847   8
   0  -8  14 546.318 413.396   3
   0   8  14 459.810 425.690   1
   0   8  14 35.3523 446.397   6
   0   8  15 5477.35 879.086   1
   0   8  15 5865.52 943.612   6
   0  -8  15 6267.14 831.718   3
   0  -8  15 7404.83 1041.54   8
   0  -8  16 42517.4 2092.77   3
   0  -8  16 44775.2 2535.04   8
   0   8  16 43439.4 2454.44   1
   0   8 -16 22.2781 44.2713   7
   0   8  16 42092.1 2506.79   6
   0   8 -17 14.2497 36.0272   7
   0   8  17-0.19503 15.1489   7
   0   8  17 1872.87 525.232   6
   0  -8  17 1642.91 447.631   3
   0   8  17 2510.05 601.124   1
   0  -8  17 2350.92 661.315   8
   0   8  18 2308.06 759.370   6
   0   8  18 1862.49 640.614   1
   0  -8  18 1819.79 618.667   8
   0  -8  18 2169.46 599.737   3
   0  -8  19 6248.98 1084.30   8
   0   8  19 7856.48 1176.75   1
   0  -8  19 7286.80 952.945   3
   0   8 -19-2.71657 23.3707   7
   0   8  19 15.2703 34.3577   7
   0   8  20 41560.8 2612.03   1
   0  -8  20 46570.2 2866.45   8
   0  -8  20 40768.4 2211.43   3
   0  -8  21 2016.25 628.011   3
   0   8  21 641.975 457.169   1
   0  -8  21 998.620 779.259   8
   0  -8 -21 2463.93 762.105   5
   0  -8  22 24611.0 2208.59   8
   0  -8  22 19387.1 1579.21   3
   0   8  22 21750.6 1895.01   1
   0  -8 -22 24492.9 2215.88   5
   0  -8 -23 8948.50 1470.48   5
   0  -8  23 8064.80 1099.42   3
   0   8  23 7837.77 1245.64   1
   0  -8  23 9218.69 1027.55   2
   0  -8  23 9777.35 1490.22   8
   0  -8  24 23142.7 1522.95   2
   0  -8  24 17542.2 1669.49   3
   0  -8  24 23272.6 2224.82   8
   0  -8 -24 22093.9 2214.51   5
   0  -8 -25 2050.31 771.892   5
   0  -8  25 2689.44 509.518   2
   0  -8  25 2995.86 1036.09   8
   0  -8  25 2333.19 678.169   3
   0  -8  26 26110.0 2512.10   8
   0  -8  26 21379.5 1799.63   3
   0  -8 -26 22902.2 2360.66   5
   0  -8  27 591.715 685.641   3
   0  -8 -27 429.311 604.853   5
   0  -8 -28 20691.4 2235.52   5
   0  -8  28 18282.8 1689.88   3
   0  -8  28 18708.0 2185.74   8
   0  -8  29 1104.89 630.182   3
   0  -8 -29-494.982 774.799   5
   0  -8 -30 35427.5 3040.57   5
   0  -8  30 25644.2 2032.33   3
   0  -9   0 311.421 397.542   1
   0   9   0 578.660 285.438   6
   0   9  -1 2551.99 464.096   6
   0   9   1 2353.44 474.777   6
   0   9   1 1817.25 212.007   4
   0  -9  -1 1546.50 532.458   1
   0  -9   1 2659.56 617.918   1
   0  -9   2 462.252 322.673   1
   0   9   2 1297.08 463.473   6
   0  -9   2 1451.09 354.343   5
   0  -9  -2 441.960 367.908   1
   0   9  -2 1295.21 344.463   6
   0   9  -3 604.077 281.041   3
   0   9  -3 552.122 253.733   6
   0   9   3 375.234 344.149   6
   0  -9  -3 330.409 336.421   1
   0  -9   3 521.189 247.404   5
   0  -9   3 762.782 384.562   1
   0   9   4 2877.98 640.214   6
   0   9  -4 1582.35 449.477   3
   0  -9   4 1670.26 397.272   5
   0  -9   4 1813.72 543.637   1
   0  -9  -4 2209.38 709.181   1
   0   9  -4 1742.88 364.025   6
   0   9   5 7558.20 916.580   6
   0  -9  -5 7743.29 1029.30   1
   0  -9   5 8757.43 749.579   5
   0   9  -5 8749.07 691.895   6
   0   9  -5 8797.77 856.160   3
   0  -9   5 9543.28 1097.62   1
   0   9  -6 9618.44 689.294   6
   0  -9   6 9704.14 1154.63   1
   0   9  -6 10095.8 937.355   3
   0  -9  -6 8067.24 1041.43   1
   0   9   6 7332.70 980.915   1
   0  -9   6 9893.90 749.733   5
   0   9   6 8796.02 1010.73   6
   0   9   7 9203.50 1104.71   6
   0  -9   7 10372.9 1137.85   1
   0  -9  -7 9893.11 1209.28   1
   0   9   7 10545.4 1099.24   1
   0   9  -7 11349.4 671.945   6
   0   9  -7 11156.5 983.452   3
   0  -9   7 11250.9 758.329   5
   0   9   8 3359.71 678.811   1
   0  -9  -8 3447.89 685.805   1
   0   9   8 3779.55 786.738   6
   0   9  -8 3448.42 580.591   3
   0  -9   8 3856.64 427.219   5
   0   9  -8 3217.76 342.653   6
   0   9   9 28837.4 1899.11   1
   0   9   9 30465.6 1963.86   6
   0  -9  -9 28661.9 1976.28   1
   0  -9   9 35464.6 1129.80   5
   0  -9  10 9300.51 510.745   5
   0   9  10 10098.8 1181.06   6
   0   9  10 8829.23 1168.35   1
   0   9  11 4310.61 830.236   6
   0  -9  11 3554.37 333.203   4
   0   9  11 3748.30 752.586   1
   0  -9  12 175.166 445.033   8
   0  -9  12 345.528 185.427   4
   0   9  12 1026.26 487.424   1
   0   9  12 1016.85 472.561   6
   0   9 -12 16.3572 34.2640   7
   0   9  13 7580.14 1063.13   1
   0   9  13 8692.72 1162.26   6
   0  -9  13 9127.68 1166.20   8
   0  -9  13 8703.15 624.542   4
   0   9  13-3.19823 20.2527   7
   0   9 -13-4.40035 21.6382   7
   0   9  14 42072.1 2527.56   6
   0   9  14 44674.0 2576.72   1
   0  -9  14 44236.8 1514.57   4
   0  -9  14 38783.6 2342.74   8
   0  -9  15 1636.18 358.924   4
   0   9  15 1374.45 572.953   6
   0  -9  15 2310.83 685.424   8
   0   9  15 2456.31 686.670   1
   0   9  16 423.732 501.566   1
   0   9  16 903.317 497.322   6
   0   9  16 0.53281 14.0834   7
   0  -9  16 154.631 214.013   4
   0  -9  16 169.256 465.156   8
   0   9 -16 302.721 144.352   7
   0  -9  16 37.7255 315.327   3
   0  -9  17 10830.0 919.698   4
   0  -9  17 9876.06 1309.97   8
   0  -9  17 9121.40 1095.44   3
   0   9  17 35.4783 44.6230   7
   0   9 -17 12.0447 32.1684   7
   0   9  17 10988.7 1383.84   1
   0  -9  18 58338.4 2611.12   3
   0   9  18 55549.5 3031.48   1
   0  -9  18 59722.5 3127.48   8
   0  -9  19-306.501 517.442   8
   0  -9  19-152.259 415.966   3
   0   9  19-6.84318 23.0849   7
   0   9  19 24.8502 599.925   1
   0  -9  20 7845.42 1095.14   3
   0  -9  20 7406.19 1268.50   8
   0   9  20 6955.96 1188.25   1
   0  -9 -20 9108.67 1426.31   5
   0  -9  21 6143.62 1039.75   3
   0  -9  21 6094.48 1170.39   8
   0  -9 -21 6482.82 1227.45   5
   0  -9  22 40421.2 2451.27   3
   0  -9 -22 44402.9 3089.30   5
   0  -9  22 47214.9 3091.53   8
   0  -9  23 913.174 565.184   8
   0  -9  23 966.687 762.879   3
   0  -9 -23 616.029 529.222   5
   0  -9  24 31712.5 2654.28   8
   0  -9 -24 32182.6 2794.84   5
   0  -9  24 31574.1 2153.93   3
   0  -9  24 31421.7 1911.33   2
   0  -9  25 2404.82 947.987   8
   0  -9 -25 2330.04 858.718   5
   0  -9  25 2294.07 680.279   3
   0  -9  26 30754.6 2241.59   3
   0  -9 -26 37507.0 3117.53   5
   0  -9  26 36673.4 2961.64   8
   0  -9  27 1187.71 738.703   8
   0  -9  27 1551.09 788.018   3
   0  -9 -27-909.676 949.352   5
   0  -9 -28 33862.6 3047.40   5
   0  -9  28 29532.5 2229.13   3
   0  10   0 466.807 316.994   6
   0 -10   0 337.943 359.344   1
   0 -10   0 593.144 347.993   5
   0 -10  -1 7985.90 1125.58   1
   0  10   1 6987.22 365.613   4
   0  10  -1 6952.42 774.324   6
   0  10   1 6516.26 825.267   6
   0 -10   1 7212.64 877.674   5
   0 -10   1 7643.13 1083.82   1
   0  10   2 2604.29 346.805   4
   0 -10  -2 2099.76 616.346   1
   0  10  -2 2318.39 547.114   6
   0 -10   2 2669.86 692.351   1
   0  10   2 2624.60 636.138   6
   0 -10   2 2652.06 601.039   5
   0  10  -3 3592.91 546.118   6
   0  10   3 2797.82 589.868   6
   0 -10   3 2755.24 679.183   1
   0 -10  -3 4081.96 822.160   1
   0  10  -3 3924.29 685.937   3
   0 -10   3 4292.81 627.717   5
   0 -10   4 2308.28 492.254   5
   0  10   4 2075.56 548.734   6
   0  10  -4 2564.46 486.121   6
   0 -10   4 3153.39 770.608   1
   0 -10  -4 1970.78 621.973   1
   0  10   5 2214.85 567.647   6
   0  10  -5 2515.02 579.145   3
   0 -10   5 2003.93 459.092   5
   0 -10  -5 2392.92 678.889   1
   0  10  -5 2376.97 394.453   6
   0 -10   5 2904.33 730.061   1
   0  10  -6 15424.3 1164.66   3
   0  10   6 16520.4 1426.59   6
   0 -10  -6 15958.6 1547.82   1
   0  10  -6 17542.3 994.021   6
   0 -10   6 17293.6 1097.91   5
   0 -10   6 13978.3 1439.70   1
   0 -10  -7-301.294 430.974   1
   0 -10   7 453.875 397.951   1
   0 -10   7 283.005 266.322   5
   0  10  -7 757.229 438.220   3
   0  10   7-65.8742 358.296   6
   0  10  -7-18.1163 157.280   6
   0  10   8-0.74306 11.2411   7
   0 -10  -8 2213.42 643.235   1
   0  10   8 1640.14 539.176   6
   0  10  -8 1796.20 507.080   3
   0 -10   8 2270.10 677.031   1
   0  10   8 1491.58 573.745   1
   0 -10   8 1941.59 372.286   5
   0  10  -8 2168.66 344.069   6
   0 -10   9 868.221 619.952   1
   0 -10  -9 527.869 418.668   1
   0  10   9 215.538 463.304   1
   0  10   9 107.425 410.885   6
   0 -10   9 417.414 213.433   5
   0  10  -9 12.6870 32.1493   7
   0 -10 -10 14322.9 1478.01   1
   0  10  10 11690.4 1301.08   1
   0  10  10 10568.0 1262.71   6
   0 -10  10 13582.7 706.116   5
   0  10 -11-6.12427 22.6919   7
   0  10  11 199.989 394.799   1
   0 -10  11 343.662 114.144   5
   0  10  11-0.14440 14.8029   7
   0  10  12 11241.0 1300.86   6
   0 -10  12 9459.00 440.249   4
   0  10  12 12379.1 1412.99   1
   0 -10  12 11216.0 1324.08   8
   0 -10  13 2455.32 629.052   8
   0  10  13 2323.88 714.592   1
   0  10  13 8.97930 22.2536   7
   0 -10  13 2632.89 320.276   4
   0  10 -13 15.5595 34.2834   7
   0  10  13 2477.17 733.331   6
   0  10  14 1240.97 686.963   6
   0 -10  14 402.106 180.055   4
   0  10 -14 19.3903 36.2841   7
   0 -10  14 129.979 453.053   8
   0  10  14 1058.61 551.024   1
   0 -10  15 14.2683 203.631   4
   0  10  15-13.0047 26.4069   7
   0 -10  15 500.687 559.597   8
   0  10  15-166.845 422.110   1
   0  10  16 22216.7 1962.85   1
   0 -10  16 17943.1 1738.83   8
   0 -10  16 20267.4 1101.40   4
   0  10 -16-7.79921 25.6486   7
   0  10  16 15.1011 29.2179   7
   0 -10  17-540.401 515.470   8
   0  10  17-229.784 463.225   1
   0  10  17 11.8637 25.5608   7
   0 -10  17 107.765 254.602   4
   0 -10 -18 463.110 542.152   5
   0 -10  18-679.778 608.583   8
   0 -10  18-371.110 379.510   4
   0  10  18 0.34120 12.1195   7
   0  10  19-9.79332 25.3375   7
   0 -10  19-546.483 706.564   8
   0 -10 -19 345.569 544.837   5
   0 -10  19 533.069 329.417   4
   0 -10  20 13804.9 1141.83   4
   0 -10 -20 15156.9 1842.40   5
   0 -10  20 16259.7 1820.34   8
   0 -10  20 12283.5 1402.92   3
   0 -10  21 2511.58 677.060   3
   0 -10 -21 2381.61 903.672   5
   0 -10  21 3698.26 950.675   8
   0 -10  21 3300.29 631.102   4
   0 -10 -22 11671.5 1653.26   5
   0 -10  22 10026.1 1094.59   4
   0 -10  22 10966.0 1590.67   8
   0 -10  22 11758.9 1349.72   3
   0 -10  23 4198.82 1022.08   8
   0 -10  23 3690.31 793.140   3
   0 -10 -23 3651.80 1011.85   5
   0 -10  24 6271.01 1043.71   3
   0 -10 -24 6190.75 1418.88   5
   0 -10  24 4762.75 1026.69   8
   0 -10  25-357.265 661.106   8
   0 -10 -25 185.557 591.510   5
   0 -10  25 139.471 578.554   3
   0 -10  26 36104.5 2991.19   8
   0 -10  26 35051.3 2367.96   3
   0 -10 -26 38623.1 3227.99   5
   0 -10  27 171.760 489.837   3
   0 -11   0 118.234 284.230   5
   0 -11   0-40.2022 490.325   1
   0  11   0-113.912 260.876   6
   0 -11   1 2684.65 708.483   1
   0  11  -1 2046.10 453.889   6
   0 -11  -1 2062.71 534.070   5
   0  11   1 1841.71 518.843   6
   0 -11   1 2317.09 578.326   5
   0 -11  -1 2679.84 719.497   1
   0  11  -2-45.7201 310.469   6
   0 -11  -2-462.889 513.202   1
   0  11   2 67.9342 294.146   6
   0 -11  -2 216.768 396.922   5
   0 -11   2-303.408 330.332   5
   0  11   2 61.7653 91.3048   4
   0 -11   2 957.087 575.893   1
   0 -11  -3 607.812 358.161   5
   0 -11   3 1279.35 491.432   1
   0  11   3 1489.92 490.268   6
   0 -11  -3 874.695 519.495   1
   0  11   3 1699.41 290.478   4
   0  11  -3 1910.32 461.368   6
   0 -11   3 1496.86 440.759   5
   0  11  -3 1282.98 482.000   3
   0 -11   4 589.983 375.685   5
   0 -11   4 34.0820 480.417   1
   0  11  -4-105.591 260.535   6
   0  11   4 74.7453 284.739   6
   0 -11  -4-77.8776 448.464   1
   0  11  -4-64.4019 408.860   3
   0 -11  -5 882.615 490.205   1
   0  11  -5 377.699 395.831   3
   0  11   5 608.061 330.852   6
   0 -11   5-21.9886 272.187   5
   0  11  -5 439.348 234.046   6
   0 -11   5 380.426 413.049   1
   0 -11   6 7226.00 1114.07   1
   0  11  -6 7163.24 878.810   3
   0 -11   6 8067.41 819.687   5
   0  11   6 7778.07 1064.93   6
   0 -11  -6 7158.14 1086.72   1
   0  11  -6 8172.39 756.335   6
   0 -11   7 630.964 504.980   1
   0 -11  -7 5.80350 589.544   1
   0  11  -7 813.207 458.115   3
   0 -11   7 499.422 367.083   5
   0  11   7 1.55551 13.0576   7
   0  11   7 906.057 418.748   6
   0  11  -7 574.841 279.024   6
   0 -11   8 8602.94 766.835   5
   0  11   8 7637.55 1096.92   6
   0  11  -8 7441.62 890.545   3
   0 -11   8 8198.60 1189.29   1
   0 -11  -8 8280.50 1248.59   1
   0  11  -8 8683.11 651.388   6
   0 -11   9 805.864 308.882   5
   0 -11  -9 637.906 711.340   1
   0 -11   9 681.565 525.128   1
   0  11   9 941.323 532.757   6
   0 -11  10 11905.6 1450.62   1
   0  11  10 13623.1 1486.65   6
   0 -11 -10 13529.0 1544.97   1
   0  11  10 11926.2 1447.57   1
   0 -11  10 15288.1 843.743   5
   0  11  11 336.572 455.408   1
   0 -11  11 471.409 459.793   1
   0 -11  11 961.983 218.523   5
   0  11 -11-1.36771 14.1733   7
   0  11  11 384.246 521.572   6
   0 -11  12 610.193 124.809   5
   0  11 -12-6.73242 23.7999   7
   0  11  12 4.27317 16.8468   7
   0  11  12 1938.46 746.764   1
   0  11  12 1380.09 514.076   6
   0  11 -13 8.57896 25.5371   7
   0 -11  13 343.551 467.927   8
   0  11  13 80.9468 669.123   1
   0 -11  14 54709.4 3017.84   8
   0 -11  15 345.154 120.757   4
   0  11  15 6.02174 18.1226   7
   0 -11 -15 49.8891 617.579   5
   0 -11  15 118.746 574.212   8
   0 -11 -16 8565.14 1467.19   5
   0 -11  16 7185.99 606.874   4
   0 -11  16 9231.83 1331.02   8
   0 -11 -17-839.178 1037.31   5
   0 -11  17-131.383 253.140   4
   0 -11  17-366.403 474.903   8
   0 -11  18 64912.8 3514.43   8
   0 -11 -18 62413.6 3702.47   5
   0 -11  18 64213.9 2027.36   4
   0 -11 -19 3975.58 941.635   5
   0 -11  19 4410.19 1163.48   8
   0 -11  20 7568.08 1252.04   8
   0 -11 -20 7986.73 1457.00   5
   0 -11 -21-710.833 828.847   5
   0 -11  21 95.2709 714.209   8
   0 -11  22 55236.1 3529.82   8
   0 -11 -22 57250.5 3795.00   5
   0 -11  23 1586.28 975.239   8
   0 -11 -23 1179.93 657.575   5
   0 -11  24 25609.2 2531.63   8
   0 -11 -24 25526.8 2699.26   5
   0 -11  25 3408.37 1000.39   8
   0  12   0 4955.72 811.194   6
   0 -12   0 3701.11 918.503   1
   0 -12   0 4683.47 893.774   5
   0 -12  -1 6250.42 964.737   5
   0  12   1 6346.64 845.438   6
   0  12  -1 6693.22 872.150   6
   0 -12   1 6889.83 1155.04   1
   0 -12   1 6192.95 884.899   5
   0 -12  -1 7557.36 1204.12   1
   0 -12  -2 1550.46 608.961   1
   0  12   2 73.8797 84.0863   4
   0 -12   2 561.581 445.362   5
   0 -12  -2 199.425 460.901   5
   0  12  -2 507.368 427.436   6
   0  12  -2 743.901 433.212   3
   0  12   2 284.575 450.368   6
   0 -12   2 619.474 569.271   1
   0 -12   3 2660.99 599.711   5
   0 -12  -3 1284.29 534.001   5
   0  12   3 1854.38 263.122   4
   0 -12  -3 1192.12 543.582   1
   0  12  -3 1550.71 495.710   6
   0 -12   3 2051.35 701.943   1
   0  12  -3 2133.72 590.925   3
   0  12   3 2158.06 586.844   6
   0 -12  -4 6195.13 1040.21   5
   0 -12  -4 7166.01 1252.94   1
   0 -12   4 5913.56 1111.37   1
   0  12   4 6780.99 554.936   4
   0  12  -4 6660.58 953.635   3
   0  12  -4 6895.38 812.565   6
   0 -12   4 7309.52 904.491   5
   0  12   4 6255.12 975.076   6
   0  12   5 4703.86 508.858   4
   0 -12  -5 5094.57 957.600   5
   0  12  -5 4523.60 858.188   3
   0 -12   5 5923.13 795.187   5
   0 -12   5 3921.54 960.159   1
   0  12  -5 4879.74 651.764   6
   0 -12  -5 5044.86 1031.16   1
   0  12   5 5293.11 886.102   6
   0  12  -6 8935.35 1056.04   3
   0 -12  -6 8843.88 1320.72   1
   0 -12   6 9836.85 1384.38   1
   0  12   6 11019.9 1301.25   6
   0 -12  -6 9834.02 1339.26   5
   0  12  -6 11639.2 933.836   6
   0 -12   6 10189.6 1004.26   5
   0  12  -7 8029.95 718.144   6
   0 -12  -7 7373.59 1137.35   5
   0 -12   7 8928.21 901.231   5
   0  12  -7 8327.20 991.039   3
   0 -12   7 7572.28 1211.67   1
   0  12   7 7732.98 1114.83   6
   0 -12  -7 8128.38 1252.00   1
   0  12  -8 16342.4 970.361   6
   0 -12  -8 13923.4 1655.63   5
   0 -12   8 13527.0 1551.44   1
   0  12   8 14130.1 1495.64   6
   0 -12  -8 15334.6 1749.77   1
   0 -12   8 18151.9 1190.63   5
   0  12  -8 15632.0 1346.70   3
   0 -12  -9 5828.02 1091.33   5
   0 -12   9 5338.30 990.015   1
   0  12   9 6358.67 1089.34   6
   0 -12   9 6312.96 683.954   5
   0 -12  -9 6459.58 1109.18   1
   0 -12  10 12706.2 1594.50   1
   0 -12 -10 14968.5 1732.09   1
   0 -12 -10 12823.2 1595.56   5
   0  12  10 15125.6 1590.19   6
   0 -12  10 16056.5 955.308   5
   0 -12  11 33.7528 152.260   5
   0 -12  11 500.287 627.931   1
   0  12  11-8.91473 19.2210   7
   0 -12 -11 73.5247 500.264   5
   0 -12  12 11596.2 1578.28   1
   0 -12 -12 12813.2 1620.73   5
   0 -12  12 10112.0 555.834   5
   0 -12  13 144.793 490.910   8
   0 -12 -13-35.1948 583.203   5
   0 -12  13 1196.46 589.097   1
   0 -12  14 493.698 671.410   1
   0 -12  14-127.778 450.659   8
   0  12  14-5.57427 15.9890   7
   0 -12  15 438.698 542.994   8
   0 -12  15-939.100 712.771   1
   0 -12 -15 171.931 574.047   5
   0  12  15 16.1208 25.2635   7
   0 -12  16 23504.9 2140.65   8
   0 -12 -16 25488.5 2433.52   5
   0  12  17-2.65693 12.9584   7
   0 -12  17 183.896 512.572   8
   0 -12 -17 776.387 745.542   5
   0 -12  18 2493.68 873.839   8
   0 -12 -18 3149.10 1128.80   5
   0 -12 -19 2514.25 1061.98   5
   0 -12  19 753.424 535.478   8
   0 -12  20 13111.0 1652.95   8
   0 -12 -20 11639.5 1890.80   5
   0 -12 -21 6874.19 1380.10   5
   0 -12  21 8296.70 1512.12   8
   0 -12  22 9018.24 1497.61   8
   0 -12 -22 10188.3 1691.72   5
   0 -12  23 1042.36 705.422   8
   0  13   0 285.773 393.540   6
   0 -13   0-9.26862 631.765   1
   0 -13   0 184.971 515.104   5
   0 -13  -1 181.252 563.256   1
   0  13  -1 466.839 308.734   6
   0 -13   1 468.787 448.407   1
   0  13   1 975.536 503.780   6
   0 -13  -1 1362.30 648.940   5
   0 -13   1 36.7195 463.349   5
   0 -13  -2 2020.13 666.487   5
   0 -13   2 987.568 872.734   1
   0  13   2 1323.26 582.127   6
   0 -13   2 912.581 541.358   5
   0 -13  -2 1956.46 979.179   1
   0  13  -2 334.611 447.405   3
   0  13  -2 623.447 438.890   6
   0 -13  -3 7461.79 1141.76   5
   0  13  -3 7851.93 937.586   6
   0 -13   3 7498.25 1255.70   1
   0 -13  -3 7835.63 1297.34   1
   0 -13   3 8478.44 1094.10   5
   0  13  -3 7034.83 1002.68   3
   0  13   3 6822.49 420.237   4
   0  13   3 7579.81 1052.74   6
   0 -13  -4 795.186 603.635   1
   0  13   4 763.599 215.419   4
   0 -13   4 433.436 455.586   5
   0 -13  -4 47.4863 497.581   5
   0 -13   4 1502.82 705.066   1
   0  13  -4 911.727 376.251   6
   0  13  -4 277.983 451.263   3
   0  13   4 1111.02 500.168   6
   0 -13  -5 3334.23 784.774   5
   0 -13   5 2903.05 814.625   1
   0  13   5 3478.92 751.328   6
   0 -13   5 3833.26 679.706   5
   0  13   5 3606.14 453.983   4
   0  13  -5 3093.26 625.647   3
   0 -13  -5 3687.62 910.113   1
   0  13  -5 3220.86 569.979   6
   0  13   6 6642.44 649.510   4
   0 -13   6 5569.93 1116.50   1
   0  13  -6 7800.05 837.025   6
   0 -13   6 6310.29 837.884   5
   0  13  -6 7212.36 981.569   3
   0 -13  -6 7034.38 1225.99   5
   0 -13  -6 8214.68 1419.93   1
   0  13   6 7044.65 1142.08   6
   0  13  -7 1004.25 654.044   3
   0 -13   7 1408.67 455.560   5
   0  13   7 1411.49 374.735   4
   0  13  -7 1388.41 380.239   6
   0 -13  -7 1116.86 572.084   1
   0 -13   7 1943.72 753.280   1
   0  13   7 1038.08 548.373   6
   0 -13  -7 1160.87 634.038   5
   0  13  -8 2036.18 369.979   6
   0 -13   8 1956.42 913.907   1
   0 -13  -8 1239.36 571.352   1
   0  13   8 4.86910 13.6527   7
   0  13   8 2258.75 787.200   6
   0 -13   8 3493.86 626.931   5
   0  13  -8 2702.75 632.975   3
   0 -13  -8 2788.72 937.706   5
   0 -13   9 11161.7 950.366   5
   0 -13   9 7936.54 1402.58   1
   0 -13  -9 9556.57 1420.13   5
   0 -13  -9 8275.33 1371.41   1
   0  13  10 3.13414 11.8245   7
   0 -13  10 1257.04 362.022   5
   0 -13 -10 1907.12 804.600   1
   0 -13  10 689.079 666.105   1
   0 -13 -10 1603.14 748.965   5
   0 -13  11 3528.75 470.652   5
   0 -13  11 3070.49 945.280   1
   0 -13 -11 2119.41 908.769   5
   0 -13  12 2392.13 304.912   5
   0 -13  12 2034.64 832.283   1
   0 -13 -12 3174.56 930.867   5
   0 -13 -13 22484.3 2294.65   5
   0 -13  13 21867.3 2259.62   1
   0 -13  13 23263.1 2143.73   8
   0 -13 -14 18131.0 2030.72   5
   0 -13  14 15655.7 1766.07   8
   0 -13  14 15594.4 1947.31   1
   0 -13  15 376.999 562.706   8
   0 -13  15 195.968 776.841   1
   0  13  15 8.01738 17.6534   7
   0 -13  16 3162.01 1114.15   1
   0 -13  16 4590.16 1174.17   8
   0 -13 -16 4460.62 1111.71   5
   0 -13  17 9285.90 1708.55   1
   0 -13  17 10584.6 1560.23   8
   0 -13 -17 10315.3 1722.25   5
   0 -13  18 19765.5 2090.83   8
   0 -13  18 25665.8 2614.96   1
   0 -13 -18 20457.8 2403.82   5
   0 -13  19 3446.15 1108.76   1
   0 -13  19 2019.52 726.111   8
   0 -13 -19 3935.52 1237.92   5
   0 -13 -20 6871.78 1632.11   5
   0 -13  20 6709.55 1450.11   8
   0 -13  20 5908.02 1518.67   1
   0 -13  21 703.086 886.122   1
   0 -13  21 1215.78 719.567   8
   0  14   0 4536.55 836.207   6
   0 -14   0 3829.46 898.699   5
   0 -14   0 5931.69 1232.12   1
   0 -14  -1 7200.16 1105.35   5
   0 -14   1 7732.62 1416.87   1
   0  14  -1 6955.29 978.681   6
   0  14   1 7058.60 1009.84   6
   0 -14  -1 7731.24 1413.42   1
   0 -14   1 8057.21 1169.56   5
   0  14  -1 8568.35 1103.00   3
   0  14  -2 1159.76 581.532   3
   0  14   2 61.6287 345.897   6
   0 -14  -2 226.957 580.489   5
   0  14  -2 151.229 328.663   6
   0 -14  -2 355.862 598.648   1
   0 -14   2 182.331 478.721   5
   0 -14   2 227.561 529.498   1
   0 -14   3 5086.02 874.015   5
   0 -14  -3 5313.25 1269.88   1
   0  14  -3 3584.83 689.382   6
   0  14  -3 5101.28 985.292   3
   0 -14   3 5346.87 1208.89   1
   0  14   3 4907.31 904.611   6
   0 -14  -3 4451.24 981.011   5
   0  14   4 13315.7 1442.25   6
   0 -14   4 13620.2 1350.43   5
   0 -14  -4 13832.6 1555.80   5
   0  14  -4 13202.6 1198.62   6
   0 -14  -4 14979.8 1887.11   1
   0  14  -4 12139.1 1311.67   3
   0 -14   4 11735.2 1697.63   1
   0  14   4 12302.4 592.068   4
   0  14  -5 6097.49 982.494   3
   0 -14  -5 7083.28 1184.92   5
   0  14   5 7051.85 1156.23   6
   0  14  -5 5477.50 783.964   6
   0 -14  -5 6989.19 1347.06   1
   0 -14   5 7332.51 1002.14   5
   0  14   5 6905.14 562.453   4
   0 -14   5 5410.17 1108.24   1
   0 -14   6 567.770 382.437   5
   0 -14  -6 652.658 608.330   5
   0 -14  -6-254.579 615.973   1
   0  14  -6 183.843 358.864   6
   0  14   6 431.330 276.342   4
   0  14   6-2.70818 9.29843   7
   0  14  -6 421.021 405.507   3
   0 -14   6-347.092 558.025   1
   0  14   7 1997.70 413.251   4
   0  14  -7 1289.63 367.418   6
   0 -14   7 1190.38 568.803   1
   0 -14  -7 1333.19 486.083   5
   0  14  -7 1503.11 615.120   3
   0 -14  -7 1816.72 874.799   1
   0  14   7-4.01464 10.0162   7
   0 -14   7 2089.89 561.094   5
   0 -14  -8 16501.5 1942.52   1
   0 -14   8 16872.7 2024.10   1
   0 -14  -8 15330.9 1749.31   5
   0 -14   8 20328.5 1436.95   5
   0  14  -8 15218.5 1446.19   3
   0  14   8 18843.7 1228.61   4
   0 -14   9 3758.11 646.977   5
   0 -14  -9 3476.90 1083.43   1
   0 -14   9 2314.22 948.559   1
   0 -14  -9 1792.43 734.054   5
   0  14  10-6.83515 13.4903   7
   0 -14  10 191.723 672.406   1
   0 -14 -10-29.4909 533.403   5
   0 -14  10 32.8042 276.639   5
   0 -14  11 4874.72 548.332   5
   0 -14  11 5039.73 1259.03   1
   0 -14 -11 4931.36 1122.61   5
   0 -14  12 7869.70 1502.18   1
   0 -14 -12 6939.37 1340.21   5
   0 -14  13 409.576 615.248   1
   0 -14  13-66.5790 581.741   8
   0 -14 -13 380.926 623.343   5
   0 -14  14 4865.44 1401.70   1
   0 -14 -14 3154.56 978.346   5
   0 -14  14 1756.85 730.797   8
   0 -14 -15 4880.76 1422.22   5
   0 -14  15 3686.35 1113.95   8
   0 -14  15 5028.52 1277.06   1
   0 -14 -16 35186.4 3120.19   5
   0 -14  16 34130.9 3175.01   1
   0 -14  16 30720.9 2692.04   8
   0 -14  17 3314.71 931.456   1
   0 -14  17 3528.62 977.471   8
   0 -14 -17 3010.31 1006.71   5
   0 -14  18 8460.01 1604.23   1
   0 -14 -18 7637.74 1650.27   5
   0 -14  18 7994.63 1439.52   8
   0 -14  19 11051.0 2075.76   1
   0 -14  20 17664.0 2428.32   1
   0 -14  21 15517.6 2304.65   1
   0 -14  22 10401.1 2232.63   1
   0 -14  23 1061.61 1112.97   1
   0 -14  24 17062.7 2762.36   1
   0 -15   0 357.548 500.514   5
   0  15   0-256.547 470.522   6
   0 -15   0 66.8270 763.663   1
   0  15  -1 2190.85 651.943   6
   0 -15  -1 2692.47 800.518   5
   0  15  -1 3968.40 822.159   3
   0 -15  -1 2576.32 1035.60   1
   0 -15   1 2596.21 1055.87   1
   0 -15   1 2566.77 856.131   5
   0  15   1 2009.19 668.190   6
   0 -15  -2 5381.07 1153.97   1
   0 -15   2 5552.02 985.385   5
   0  15  -2 6605.88 997.685   6
   0 -15   2 6729.20 1352.20   1
   0  15   2 4645.33 968.119   6
   0  15  -2 5331.13 944.434   3
   0 -15  -2 6582.45 1272.36   5
   0  15  -3 15769.6 1620.23   3
   0 -15  -3 12776.3 1619.14   5
   0 -15   3 15008.7 1872.83   1
   0 -15  -3 14808.8 1898.37   1
   0  15   3 14161.9 1528.49   6
   0  15  -3 15110.0 1411.04   6
   0 -15   3 16134.5 1649.19   5
   0 -15  -4 1058.95 808.011   1
   0 -15   4 761.306 586.087   5
   0  15  -4 247.872 331.299   6
   0 -15   4 41.1736 649.710   1
   0  15  -4 346.321 494.182   3
   0 -15  -4 664.878 786.076   5
   0  15  -5 692.267 557.323   3
   0 -15   5 405.162 673.716   1
   0 -15  -5 915.377 603.906   5
   0 -15   5 781.779 595.943   5
   0 -15  -5 1488.49 872.492   1
   0  15  -6 9839.18 1313.00   3
   0 -15  -6 11649.3 1616.47   5
   0 -15   6 11795.8 1233.93   5
   0 -15  -6 10541.4 1686.47   1
   0 -15   6 10168.2 1683.48   1
   0 -15  -7 11486.7 1722.32   5
   0 -15   7 10494.2 1740.21   1
   0 -15   7 13693.7 1335.96   5
   0  15  -7 9861.11 1274.13   3
   0 -15  -7 11497.7 1735.07   1
   0 -15   8 160.010 419.292   5
   0  15  -8-5.74570 433.371   3
   0 -15   8 1705.81 1025.56   1
   0 -15  -8 1878.35 1058.20   1
   0 -15  -8 748.124 658.180   5
   0 -15   9 2013.46 966.932   1
   0 -15  -9 1545.88 724.371   5
   0 -15   9 3196.11 619.924   5
   0 -15  -9 1168.28 833.659   1
   0 -15 -10 4057.32 1095.09   5
   0 -15  10 2121.84 938.959   1
   0 -15 -11 8369.94 1514.24   5
   0 -15  11 6399.90 1434.54   1
   0 -15 -12 5446.15 1362.15   5
   0 -15  12 5498.26 1271.02   1
   0 -15 -13 7403.78 1509.01   5
   0 -15  13 6672.92 1400.58   8
   0 -15  13 6068.82 1433.79   1
   0 -15  14 3370.55 966.624   8
   0 -15 -14 4338.15 1099.58   5
   0 -15  14 5722.03 1440.22   1
   0 -15 -15 1483.56 897.886   5
   0 -15  15 120.864 855.811   1
   0 -15  15 171.870 741.646   8
   0 -15  16 5281.92 1478.02   1
   0 -15  17 4028.01 1217.25   1
   0 -15  18 9969.47 1952.11   1
   0 -15  19-1167.19 1158.60   1
   0 -15  20 8845.70 1962.26   1
   0 -15  21 3110.69 1540.54   1
   0 -15  22 2029.99 1031.45   1
   0 -16   0 10826.8 1457.28   5
   0 -16   0 12287.8 1850.73   1
   0 -16  -1 2824.44 1171.33   1
   0 -16   1 3084.98 1138.72   1
   0 -16  -1 2352.42 870.633   5
   0 -16   1 2855.23 842.208   5
   0 -16   2 973.078 623.809   5
   0 -16  -2 958.580 707.633   1
   0 -16   2 2301.29 901.513   1
   0 -16  -2 2174.55 880.215   5
   0 -16   3 1646.91 814.032   1
   0 -16  -3 1341.71 903.366   1
   0 -16   3 1025.95 597.392   5
   0 -16  -3 2147.31 867.267   5
   0 -16   4 10828.7 1375.88   5
   0 -16   4 10337.3 1827.56   1
   0 -16  -4 7737.76 1358.08   5
   0 -16  -4 10933.0 1836.85   1
   0 -16  -5 8984.11 1675.21   1
   0 -16  -5 10307.1 1536.84   5
   0 -16   5 9901.10 1768.81   1
   0 -16   5 12636.7 1414.91   5
   0 -16   6 3173.01 1119.14   1
   0 -16  -6 3319.51 1012.34   5
   0 -16   6 3598.60 829.464   5
   0 -16  -6 2767.33 1162.77   1
   0 -16  -7 2581.24 1153.23   1
   0 -16  -7 2349.48 1024.92   5
   0 -16   7 3318.71 1218.50   1
   0 -16   8 7175.64 1457.98   1
   0 -16  -8 7540.31 1454.89   5
   0 -16  -8 9812.75 1849.12   1
   0 -16   9 1329.87 870.356   1
   0 -16  -9 1511.80 1086.86   1
   0 -16  -9 1925.01 1118.56   5
   0 -16  10 7296.41 1503.78   1
   0 -16 -10 7554.43 1517.50   5
   0 -16  11 11896.4 1957.95   1
   0 -16 -11 11011.0 1802.05   5
   0 -16 -12 5972.44 1558.02   5
   0 -16  12 6196.63 1491.31   1
   0 -16 -13 670.944 964.867   5
   0 -16  13-317.316 682.699   1
   0 -16  14 11362.7 1901.37   1
   0 -16  15 11681.4 2107.87   1
   0 -16  16 10396.3 2136.74   1
   0 -17   0 785.736 731.958   5
   0 -17   1 4517.74 1091.20   5
   0 -17  -1 5512.36 1124.28   5
   0 -17  -2 41696.0 3048.15   5
   0 -17   2 43636.7 2926.20   5
   0 -17   3 11093.9 1458.42   5
   0 -17  -3 14085.3 1852.40   5
   0 -17   4 3235.27 950.975   5
   0 -17  -4 3797.81 1173.74   5
   0 -17  -5 1454.45 1087.46   5
   0 -17  -6 25160.4 2586.52   5
   0 -17  -7 3674.16 1277.40   5
   0 -17  -8 6208.50 1530.53   5
   0 -17  -9-81.2645 667.011   5
   0 -17 -10 16416.2 2244.16   5
   0 -18   0 5474.50 1215.23   5
   0 -18  -1 1014.96 687.252   5
   0 -18  -2 2106.13 967.639   5
   0 -18  -3-70.1651 607.582   5
   0 -18  -4 13676.3 1860.40   5
   0 -18  -5 11100.1 1892.60   5
   0 -18  -6 19883.7 2318.56   5
   0 -18  -7 914.841 1090.39   5
   1   0 -32 31843.7 2176.12   5
   1   0 -31 2835.77 852.845   5
  -1   0  30 41467.0 2455.84   6
   1   0 -30 41281.1 2368.24   5
   1   0 -29 1821.66 637.440   5
  -1   0  29 1132.01 551.395   6
   1   0 -28 30169.1 1925.07   5
  -1   0  28 30249.7 1980.81   6
  -1   0  27 1365.96 549.652   6
   1   0 -27 1805.43 550.015   5
  -1   0  26 47561.0 2401.15   6
   1   0 -26 50321.6 2425.83   5
   1   0 -25 541.666 435.524   5
  -1   0  25 829.387 458.233   6
   1   0 -24 1717.57 556.511   5
   1   0 -24 1477.72 728.665   8
  -1   0  24 13.8490 47.1340   7
  -1   0  24 1206.09 352.842   6
  -1   0  23 484.571 266.839   6
   1   0 -23 388.847 606.913   8
  -1   0  22 31294.2 1776.67   6
   1   0 -22 32542.5 2330.84   8
  -1   0  21 183.765 258.890   6
   1   0 -21 843.846 532.893   8
  -1   0  20 14669.3 1127.51   6
   1   0 -20 13437.8 1417.80   8
   1   0 -19 639.523 496.164   8
   1   0 -19 1407.26 482.277   5
  -1   0  19 899.354 345.772   6
   1   0 -18 62957.9 2166.65   5
  -1   0  18 62475.6 2182.83   6
   1   0 -18 64957.3 2888.96   8
   1   0 -17 810.311 303.426   5
  -1   0  17 176.553 192.552   6
   1   0 -17 255.191 361.854   8
   1   0 -16 41563.9 1653.47   5
  -1   0  16 38843.3 1658.14   6
   1   0 -16 41866.1 2223.57   8
   1   0 -16 43992.2 1358.05   2
   1   0 -15 136.053 198.502   5
   1   0 -15 183.748 327.613   8
   1   0 -15-53.5152 156.062   2
  -1   0  15 156.719 203.714   6
   1   0 -15 0.33466 410.371   7
   1   0 -14 5566.17 596.994   5
   1   0 -14 5728.66 777.546   8
   1   0 -14 6583.72 491.619   2
  -1   0  14 5207.88 581.185   6
   1   0 -13 99.7467 145.977   2
   1   0 -13 70.4194 331.297   7
   1   0 -13 108.192 227.629   8
   1   0 -13 600.477 263.111   5
  -1   0  13 129.518 220.948   6
  -1   0  12 74447.9 1920.30   6
   1   0 -12 75516.8 2516.18   8
   1   0 -12 74936.6 1535.73   2
   1   0 -11 14.2026 198.932   8
   1   0 -11 2.70919 127.471   2
  -1   0  11-35.3107 150.135   6
   1   0 -10 1627.09 230.748   2
   1   0 -10 1039.40 272.074   8
  -1   0  10 751.468 201.131   6
   1   0  -9 53.4576 99.3762   2
   1   0  -9 137.712 250.493   7
   1   0  -9-196.017 174.429   8
   1   0  -8 56516.0 1741.18   8
   1   0  -8 58533.3 1057.78   2
   1   0  -7-13.3266 75.5954   2
   1   0  -7-15.5757 121.299   8
   1   0  -6 52629.0 1433.75   8
   1   0  -5-6.70114 161.457   7
   1   0  -5 78.1374 100.649   8
   1   0   4 37725.3 815.707   6
  -1   0  -4 35872.9 990.170   8
   1   0   5 24.4146 71.0635   6
  -1   0  -5 42.9699 120.585   8
  -1   0  -6 14753.6 787.269   8
   1   0   6 15184.6 635.765   6
  -1   0  -6 15635.8 636.797   2
   1   0   7-147.720 106.968   6
  -1   0  -7 149.256 137.640   2
  -1   0  -7-92.5406 149.675   8
   1   0   8 304.885 174.016   6
  -1   0  -8 451.076 195.829   2
  -1   0  -8 1.10990 339.146   7
  -1   0  -8 460.336 254.810   8
  -1   0  -9 3.33462 248.338   7
  -1   0  -9 365.308 225.422   8
  -1   0  -9 321.752 144.021   2
   1   0   9 108.680 149.212   6
  -1   0 -10 46704.6 1373.43   2
  -1   0 -10 47910.6 1833.64   8
   1   0  10 47033.8 1419.19   6
  -1   0 -11-170.282 251.647   8
   1   0  11 14.0960 120.886   6
  -1   0 -11 44.1553 148.391   2
   1   0  12 15391.8 907.717   6
  -1   0 -12 15138.3 1158.94   8
  -1   0 -12 15325.4 872.510   2
   1   0  13 316.110 182.659   6
  -1   0 -13 88.8970 183.457   2
  -1   0 -13 173.401 254.133   8
   1   0  14 52554.5 1776.46   6
  -1   0 -14 50947.3 2250.88   8
  -1   0 -14 50302.9 1660.64   2
  -1   0 -15-482.324 407.366   8
  -1   0 -15 87.9656 183.705   2
  -1   0 -15 0.35400 417.767   7
   1   0  15 348.532 243.212   6
  -1   0 -16 15554.2 978.905   2
  -1   0 -16 15694.4 1359.99   8
   1   0  16 14393.3 1007.04   6
   1   0  17-8.01006 214.341   6
  -1   0 -17-121.606 404.847   8
  -1   0 -17 159.290 183.282   2
  -1   0 -18 13020.9 1388.38   8
   1   0  18 12408.7 998.187   6
  -1   0 -19 159.983 373.182   8
   1   0  19 181.883 247.886   6
   1   0  19 10.5277 34.3488   7
  -1   0 -19-227.335 517.548   7
   1   0  20 14571.6 1145.78   6
  -1   0 -20 13429.0 1441.20   8
   1   0  21 225.208 295.902   6
  -1   0 -21 167.683 382.308   8
  -1   0 -22 9695.67 1348.97   8
   1   0  22 10821.9 1050.26   6
   1   0  23 412.261 260.147   6
  -1   0 -23 37.8184 500.301   8
  -1   0 -24 45871.3 2940.77   8
  -1   0 -24 45335.8 2210.68   5
   1   0  24 48046.4 2296.41   6
   1   0  25 829.600 472.004   6
  -1   0 -25 1035.84 462.338   5
   1   0  26 32491.7 2002.93   6
  -1   0 -26 31380.6 1963.40   5
  -1   0 -27 1411.21 564.998   5
   1   0  27 971.791 442.426   6
   1   0  28 34880.3 2172.89   6
  -1   0 -28 35975.0 2178.49   5
   1   0  29 555.400 456.228   6
  -1   0 -29 2022.04 724.002   5
   1   0  30 12869.3 1402.89   6
  -1   0 -30 13255.5 1372.45   5
  -1   0 -31 598.620 510.052   5
  -1   0 -32 51218.0 2760.68   5
   1  -1 -33 7731.47 1341.22   5
   1  -1 -32 27417.3 2155.20   5
   1   1 -31 702.293 423.424   5
   1  -1 -31 903.074 605.424   5
  -1  -1  30 3687.26 875.486   6
   1  -1 -30 2594.36 675.861   5
  -1   1  30 3614.74 855.201   6
   1   1 -30 3993.43 739.948   5
  -1   1  29 5921.45 1063.75   6
  -1  -1  29 5591.44 1010.37   6
   1  -1 -29 6578.62 1102.42   5
   1   1 -29 7203.48 1014.11   5
   1  -1 -28 71162.2 3160.93   5
  -1  -1  28 70068.1 2920.37   6
  -1   1  28 68940.5 3156.70   6
   1   1 -28 74178.3 2813.47   5
  -1   1  27 1211.84 500.597   6
   1  -1 -27 1253.83 573.855   5
   1   1 -27 736.231 444.496   5
  -1  -1  27 920.005 421.970   6
  -1   1  26 3203.09 719.993   6
  -1  -1  26 3567.23 629.903   6
   1   1 -26 3740.85 712.923   5
   1  -1 -26 4202.72 795.272   5
  -1  -1  25 15546.6 1329.75   6
  -1   1  25 14190.7 1425.28   6
   1  -1 -25 14599.3 1415.26   5
   1  -1 -24 119702. 4694.80   8
  -1  -1  24 125667. 3538.43   6
   1  -1 -24 120607. 3739.40   5
  -1   1  24 121343. 3888.94   6
   1   1 -24 114182. 4584.46   8
  -1   1  23 5275.42 856.747   6
   1   1 -23 4978.37 983.496   8
  -1  -1  23 4974.10 717.589   6
   1  -1 -23 4151.50 998.522   8
   1  -1 -23 5105.37 838.160   5
   1  -1 -22 19219.6 1793.70   8
  -1   1  22 18045.8 1406.66   6
   1  -1 -22 19844.4 1165.02   2
   1   1 -22 18767.4 1739.98   8
   1  -1 -22 17530.5 1423.97   5
  -1  -1  22 16850.5 1301.48   6
  -1   1  21 3349.59 676.492   6
  -1  -1  21 2689.84 541.952   6
   1   1 -21 4862.68 686.514   5
   1  -1 -21 2367.51 457.455   2
   1  -1 -21 2064.68 876.564   8
   1   1 -21 3582.60 979.939   8
   1   1 -20 109055. 3975.19   8
   1   1 -20 115518. 2925.80   5
  -1  -1  20 104986. 2941.24   6
  -1   1  20 115195. 3307.46   6
   1  -1 -20 118677. 2689.90   2
   1  -1 -20 113173. 4115.39   8
  -1  -1  20 116733. 4074.27   8
  -1  -1  19 5216.53 655.947   6
   1   1 -19 6171.51 678.711   5
   1   1 -19 4859.51 887.003   8
  -1  -1  19 5258.89 916.505   8
   1  -1 -19 5342.80 565.446   2
  -1   1  19 5166.10 703.795   6
   1  -1 -19 4524.99 820.720   8
   1  -1 -18 24712.9 1812.39   8
   1   1 -18 25521.0 1260.65   5
   1  -1 -18 26880.6 1229.97   2
   1   1 -18 23800.5 1751.26   8
  -1   1  18 23849.8 1484.19   6
  -1  -1  18 26488.9 1361.15   6
   1  -1 -17 1274.09 635.362   8
   1  -1 -17 1246.76 325.817   2
  -1  -1  17 1260.36 374.036   6
  -1   1  17 924.280 396.415   6
   1   1 -17 753.779 464.524   8
   1   1 -16 124083. 3741.19   8
   1   1 -16 132582. 2752.77   5
   1  -1 -16 137834. 2571.59   2
  -1  -1  16 132971. 2793.76   6
   1  -1 -16 130798. 3901.51   8
  -1   1  16 134761. 3210.38   6
   1  -1 -16 133521. 3181.91   5
   1   1 -15-40.1327 60.5627   7
  -1  -1  15 18289.6 995.130   6
   1   1 -15 17660.0 1373.50   8
   1   1 -15 18224.5 1010.11   5
   1  -1 -15 17840.6 919.331   2
   1  -1 -15 18712.3 1428.62   8
   1  -1 -15 2294.03 578.525   7
  -1   1  15 16901.8 1129.64   6
  -1   1  14 33832.6 1499.70   6
   1  -1 -14 31547.0 1754.18   8
   1   1 -14 6.02702 29.8080   7
   1   1 -14 35166.3 1263.75   5
   1   1 -14 33655.9 1789.27   8
   1  -1 -14 9108.56 1588.49   7
  -1  -1  14 32182.2 1285.27   6
   1   1 -13 4203.83 458.658   5
  -1  -1  13 4084.55 440.790   6
   1  -1 -13 3587.37 608.960   8
  -1   1  13 3698.45 518.726   6
   1   1 -13 3638.53 586.328   8
  -1   1  12 20712.8 1092.65   6
   1   1 -12 21842.2 914.184   5
   1  -1 -12 20969.0 1315.98   8
   1   1 -12 20308.4 1286.23   8
  -1  -1  12 20373.6 921.929   6
   1   1 -11 4563.53 590.289   8
  -1   1  11 3549.23 501.997   6
  -1  -1  11 3837.08 386.547   6
   1   1 -11 4560.25 409.395   5
   1  -1 -11 4173.95 551.906   8
  -1   1  10 62562.1 1806.48   6
   1   1 -10 62533.4 2053.74   8
   1   1 -10 69219.3 1460.06   5
  -1  -1  10 65674.6 1454.81   6
   1  -1 -10 66544.5 2138.14   8
   1   1  -9 5202.52 562.560   8
  -1  -1   9 3793.42 360.149   6
   1   1  -9 5023.03 361.355   5
   1  -1  -9 4692.39 538.880   8
  -1  -1   9 4166.32 301.985   2
  -1  -1   8 1211.58 152.571   2
   1   1  -8 1197.48 290.849   8
   1   1  -8 1553.56 191.654   5
   1  -1  -8 999.416 255.185   8
   1  -1  -7 66521.8 1792.60   8
  -1  -1   7 67429.0 1013.91   2
   1   1  -7 69736.5 1779.41   8
   1   1  -7 69613.4 1137.01   5
   1   1  -6 455.956 154.548   8
   1   1  -5 55930.4 1347.27   8
   1   1   4 1310.96 192.096   6
  -1   1  -4 1717.20 219.728   8
  -1   1  -5-29.5329 154.765   7
  -1   1  -5 58.0985 95.7202   8
   1  -1   5 48.8632 43.3824   6
  -1  -1  -5-14.6591 181.514   7
   1   1   5 56.6969 89.1989   6
   1  -1   6 68.7749 58.3415   6
   1  -1   6 94.9394 76.7002   2
  -1   1  -6 93.6802 139.322   8
  -1   1  -6 182.725 289.363   7
   1   1   6 143.441 123.872   6
   1  -1   7 18676.5 744.504   2
  -1   1  -7 21306.7 1004.43   8
   1  -1   7 21916.6 676.052   6
  -1   1  -7 20792.4 684.408   6
   1   1   7 21058.5 907.346   6
   1   1   8 41429.9 1360.56   6
   1  -1   8 42614.7 1146.07   2
  -1   1  -8 44897.0 1543.95   8
   1  -1   8 44621.4 1060.93   6
  -1   1  -8 43784.4 1072.43   6
  -1  -1  -8 42826.0 1566.23   8
   1   1   9 5145.54 486.231   6
   1  -1   9 4638.23 381.860   6
   1  -1   9 3883.20 379.964   2
  -1   1  -9 4681.28 547.574   8
  -1  -1  -9 4269.70 510.661   8
   1   1  10 30254.1 1250.21   6
   1  -1  10 31156.0 1021.15   6
   1  -1  10 30415.6 1065.64   2
  -1   1 -10 31481.7 1447.32   8
  -1  -1 -10 31974.6 1500.97   8
  -1  -1 -11 17095.2 1171.57   8
   1  -1  11 15027.0 799.780   2
  -1   1 -11 16865.0 1115.41   8
   1   1  11 16867.3 963.813   6
   1  -1  11 17118.5 810.067   6
   1   1  12 63468.6 1961.71   6
   1  -1  12 65344.5 1665.22   6
  -1  -1 -12 65858.2 2360.22   8
  -1   1 -12 65072.3 2293.23   8
   1  -1  13 1568.95 283.237   6
  -1   1 -13 1359.57 403.923   8
   1   1  13 2059.91 385.258   6
  -1  -1 -13 1323.89 276.235   2
  -1  -1 -13 1405.41 411.622   8
  -1   1 -14 590.789 369.607   8
  -1  -1 -14 877.995 510.141   7
  -1  -1 -14 330.355 176.956   2
   1   1  14 1041.98 345.843   6
   1  -1  14 235.824 182.784   6
  -1  -1 -14 702.389 425.006   8
  -1  -1 -15 9626.63 1047.89   8
  -1   1 -15 9987.03 1010.35   8
   1   1  15 10011.4 866.288   6
   1  -1  15 10742.0 777.605   6
  -1  -1 -15 10387.5 788.787   2
   1   1  16 53567.9 2058.29   6
   1  -1  16 48755.3 1766.72   6
  -1   1 -16 2301.79 795.688   7
  -1   1 -16 54171.3 2455.13   8
  -1  -1 -16 53204.1 2512.25   8
  -1  -1 -16 56743.1 1862.10   2
  -1  -1 -16 1262.35 695.873   7
   1   1  17 13464.0 1100.85   6
  -1  -1 -17 14228.2 968.311   2
   1  -1  17 14599.0 964.729   6
  -1   1 -17 12428.8 1258.52   8
  -1  -1 -17 12190.4 1275.72   8
   1   1  18 58240.7 2272.22   6
   1  -1  18 61161.6 2039.28   6
  -1   1 -18 61125.9 2860.54   8
  -1  -1 -18 64128.8 2081.43   2
  -1  -1 -18 59100.1 2853.04   8
  -1  -1 -19-110.850 479.337   7
  -1  -1 -19 799.250 567.133   8
  -1  -1 -19 686.127 293.794   2
   1   1  19 1158.81 396.445   6
   1  -1  19 1347.66 416.800   6
   1  -1  19 2433.63 700.623   8
  -1   1 -19 1423.58 578.632   8
  -1  -1 -20 1061.40 794.828   7
   1   1  20 15.2866 38.0914   7
  -1  -1 -20 46574.4 1847.50   2
   1  -1  20 41495.7 1844.70   6
  -1   1 -20 44584.1 2599.84   8
   1   1  20 44167.4 2075.08   6
  -1  -1 -20 42538.8 2526.76   8
  -1  -1 -21 5577.88 1015.87   8
   1   1  21 5730.19 819.643   6
  -1  -1 -21 6722.26 745.929   2
   1  -1  21 5904.85 746.136   6
  -1   1 -21 6857.41 1115.82   8
  -1   1 -21 7184.42 794.060   5
  -1  -1 -21 14.4646 654.423   7
  -1   1 -21 46.7961 78.4341   7
   1   1  22 42454.2 2096.66   6
  -1  -1 -22 39186.8 2620.20   8
  -1   1 -22 40687.1 2600.07   8
  -1  -1 -22 44979.5 1891.82   2
   1  -1  22 38893.1 1883.28   6
   1  -1  23 266.842 329.476   6
   1   1  23 1291.97 389.452   6
  -1  -1 -23-2.97352 295.925   2
  -1   1 -23 293.807 517.792   8
  -1  -1 -23 427.078 633.853   8
  -1  -1 -24 21134.4 1567.40   5
  -1   1 -24 22949.5 2151.70   8
   1   1  24 21221.3 1630.41   6
  -1  -1 -24 21241.5 2020.90   8
   1  -1  24 21927.7 1506.33   6
   1  -1  25 5747.47 828.601   6
  -1  -1 -25 7280.65 954.289   5
   1   1  25 6698.50 1029.15   6
  -1   1 -26 56601.9 2433.42   5
   1  -1  26 49345.8 2435.72   6
  -1  -1 -26 50491.9 2587.81   5
   1   1  26 49968.8 2635.07   6
  -1   1 -27 3137.38 670.836   5
   1  -1  27 1754.65 620.323   6
   1   1  27 2879.70 759.668   6
  -1  -1 -27 3398.63 817.225   5
   1  -1  28 4177.02 742.714   6
  -1  -1 -28 3973.10 801.857   5
   1   1  28 3942.61 839.352   6
  -1   1 -28 4425.76 760.711   5
   1  -1  29 4327.42 823.053   6
  -1   1 -29 4088.76 781.524   5
   1   1  29 4197.81 829.993   6
  -1  -1 -29 3719.13 783.250   5
   1   1  30 53624.9 2913.96   6
  -1  -1 -30 54404.2 2907.33   5
  -1   1 -30 58499.7 2651.47   5
  -1   1 -31 4231.85 865.415   5
  -1  -1 -31 2465.00 706.620   5
  -1  -1 -32 5175.62 988.269   5
  -1  -1 -33 471.206 656.334   5
   1  -2 -34 3059.48 920.948   5
   1  -2 -33 848.953 731.334   5
   1  -2 -32 14501.8 1637.42   5
   1  -2 -31 7629.32 1183.50   5
   1  -2 -30 38093.6 2515.22   5
   1   2 -30 42300.1 2076.22   5
  -1  -2  29 2469.22 596.277   6
  -1   2  29 2974.62 800.385   6
   1  -2 -29 2348.19 759.129   5
  -1   2  28 19576.7 1768.71   6
   1  -2 -28 19235.7 1724.45   5
  -1  -2  28 20659.6 1438.19   6
   1  -2 -27 2699.60 752.802   5
  -1  -2  27 2443.08 700.442   6
  -1   2  27 3330.71 866.389   6
  -1  -2  26 49265.1 2209.62   6
   1  -2 -26 55661.3 2144.05   2
  -1   2  26 49262.4 2672.54   6
   1  -2 -26 51225.8 2661.39   5
  -1  -2  25 4865.30 1005.91   8
   1  -2 -25 5153.53 734.253   2
  -1  -2  25 5793.00 797.099   6
   1  -2 -25 6867.89 1022.87   5
  -1   2  25 6224.28 961.020   6
   1  -2 -24 945.535 430.707   5
   1  -2 -24 582.590 323.832   2
  -1   2  24 24.7917 383.441   6
  -1  -2  24 343.170 570.609   8
  -1  -2  24 898.586 377.563   6
   1   2 -24 984.431 367.925   5
   1   2 -23 6054.38 1249.91   8
  -1   2  23 4267.76 782.797   6
  -1  -2  23 5722.40 710.002   6
   1  -2 -23 5834.78 714.332   2
   1  -2 -23 4219.54 890.370   8
   1   2 -23 6515.33 720.251   5
  -1  -2  23 5068.53 982.756   8
   1  -2 -23 4771.31 844.621   5
   1  -2 -22 49716.1 1931.49   2
  -1  -2  22 47850.2 2768.30   8
  -1  -2  22 47172.8 1931.33   6
  -1   2  22 46068.5 2362.66   6
   1   2 -22 48568.8 1795.03   5
   1  -2 -22 47916.8 2363.78   5
   1  -2 -22 44084.8 2775.55   8
   1   2 -22 47765.4 2813.52   8
   1  -2 -21 5018.35 768.544   5
   1   2 -21 5144.00 592.264   5
   1  -2 -21 5062.72 1036.57   8
   1   2 -21 5469.68 1003.02   8
  -1  -2  21 4942.78 614.693   6
   1  -2 -21 4926.52 608.680   2
  -1  -2  21 5043.80 1022.50   8
  -1   2  21 5416.85 784.448   6
   1   2 -20 2200.48 396.717   5
  -1   2  20 2594.34 556.663   6
  -1  -2  20 3245.43 523.725   6
   1  -2 -20 2550.17 572.059   5
  -1  -2  20 2507.70 682.111   8
   1   2 -20 2609.26 655.731   8
   1  -2 -20 2294.02 394.444   2
   1  -2 -20 2139.02 599.014   8
  -1   2  19 4171.26 730.638   6
  -1  -2  19 3559.64 541.946   6
   1  -2 -19 2924.57 732.859   8
   1   2 -19 4954.37 619.129   5
  -1  -2  19 3447.13 754.299   8
   1   2 -19 3630.98 861.067   8
   1  -2 -19 4317.39 725.848   5
   1  -2 -19 3670.26 542.819   2
   1   2 -18 83206.2 3309.77   8
   1   2 -18 89164.1 2131.05   5
  -1   2  18 83946.7 2878.10   6
   1  -2 -18 85019.6 3375.19   8
  -1  -2  18 89706.5 2266.99   6
  -1  -2  17 11861.4 841.691   6
  -1   2  17 11979.6 1092.77   6
   1   2 -17 11421.7 1208.15   8
   1  -2 -17 12520.7 1288.92   8
   1   2 -17 13014.9 800.608   5
   1  -2 -16 12291.8 1190.59   8
   1   2 -16 14537.4 794.098   5
  -1  -2  16 14267.2 831.492   6
   1   2 -16 12664.3 1227.93   8
  -1   2  16 13632.1 1084.41   6
  -1  -2  15 20711.3 985.427   6
   1   2 -15 21891.5 938.796   5
   1   2 -15 20610.2 1502.01   8
  -1   2  15 19983.0 1305.56   6
   1  -2 -15 20568.6 1502.27   8
   1   2 -14 7229.51 518.751   5
  -1   2  14 6363.84 745.517   6
  -1  -2  14 6754.46 507.669   2
   1  -2 -14 6825.84 868.048   8
   1   2 -14 6748.48 829.782   8
  -1  -2  14 7411.88 546.146   6
  -1  -2  13 35.1877 113.156   6
   1   2 -13 136.884 144.208   5
   1   2 -13-432.770 357.858   8
  -1  -2  13 270.110 166.069   2
   1  -2 -13 251.051 283.339   8
  -1   2  13 12.9072 207.033   6
  -1  -2  12 19234.4 791.524   6
  -1   2  12 18005.2 1133.24   6
  -1  -2  12 18648.1 777.408   2
   1  -2 -12 19241.7 1307.68   8
   1   2 -12 20547.4 756.448   5
   1   2 -12 18435.9 1254.91   8
   1   2 -11 11431.8 516.145   5
   1  -2 -11 11040.1 932.880   8
  -1  -2  11 9879.39 535.177   2
  -1  -2  11 10850.2 562.823   6
   1   2 -11 10728.2 896.753   8
  -1   2  11 9603.44 821.825   6
  -1   2  10 18032.9 1032.48   6
   1   2 -10 19674.1 622.899   5
   1   2 -10 18684.8 1149.12   8
  -1  -2  10 18392.0 664.202   6
   1   2  -9 2347.09 206.616   5
  -1  -2   9 1898.38 197.622   6
   1   2  -9 1878.20 383.856   8
  -1   2   8 39633.8 1254.73   1
  -1  -2   8 38360.6 777.058   6
   1   2  -8 39686.5 1492.39   8
   1   2  -8 40541.1 720.281   5
  -1   2   7 39401.2 1213.67   1
   1   2  -7 39758.0 1400.96   8
   1   2  -6 9735.42 653.895   8
  -1   2   6 9450.98 569.386   1
   1   2  -4-13.4956 21.8434   7
   1  -2  -4 18745.1 722.497   1
   1  -2  -3 19762.0 714.131   1
   1  -2   3 179370. 1619.76   3
   1   2   3 180438. 2335.38   6
   1   2   4 1122.99 250.063   6
   1   2   5 1856.86 301.263   6
  -1   2  -5 1944.23 270.919   8
  -1  -2  -6 1.24327 498.561   7
   1   2   6 21022.2 954.014   6
  -1   2  -6-30.5744 227.357   7
  -1   2  -6 21661.8 954.699   8
  -1   2  -7 1302.72 142.307   6
   1   2   7 1242.99 267.314   6
  -1   2  -7 1276.43 285.301   8
  -1   2  -8 1162.24 312.032   8
  -1   2  -8 858.959 137.307   6
   1   2   8 675.020 251.409   6
  -1   2  -9 7295.71 661.914   8
   1   2   9 7662.83 645.908   6
   1  -2   9 7416.29 394.674   6
   1  -2  10 59024.5 1215.11   6
   1   2  10 52510.7 1833.72   6
   1  -2  10 57463.6 1456.88   2
  -1   2 -10 58666.2 2029.30   8
   1  -2  11 35024.3 993.690   6
   1  -2  11 31570.3 1147.61   2
   1   2  11 34505.7 1456.12   6
  -1   2 -11 33958.6 1633.49   8
   1  -2  12 952.687 193.629   6
  -1   2 -12 762.671 330.209   8
   1  -2  12 1070.48 232.968   2
   1   2  12 399.613 194.787   6
  -1   2 -13 3195.83 545.696   8
   1   2  13 3631.05 557.196   6
   1  -2  13 3487.30 375.861   6
   1  -2  13 4133.95 445.834   2
  -1  -2 -13 3606.39 628.501   8
   1   2  14 46267.2 1859.15   6
   1  -2  14 44062.1 1496.61   2
  -1  -2 -14 45867.4 2183.48   8
   1  -2  14 45893.1 1365.50   6
  -1   2 -14 46042.9 2146.68   8
   1  -2  15 30970.7 1255.98   2
   1   2  15 31218.7 1586.23   6
  -1   2 -15 29755.3 1768.60   8
  -1  -2 -15 27471.3 1745.91   8
   1  -2  15 30505.3 1172.62   6
  -1  -2 -16 28850.5 1882.75   8
   1  -2  16 28093.1 1193.51   6
   1   2  16 30446.8 1616.44   6
  -1   2 -16 31389.7 1923.22   8
  -1   2 -17-14.0942 43.5140   7
   1   2  17 955.614 355.438   6
   1  -2  17 850.643 268.634   6
  -1  -2 -17 1107.31 540.332   8
  -1   2 -17 851.442 380.978   8
  -1  -2 -17 924.240 353.530   2
   1  -2  18 10123.3 1153.07   8
  -1   2 -18 12063.1 796.392   5
   1  -2  18 11033.4 840.193   6
  -1  -2 -18 11226.9 923.731   2
  -1  -2 -18 9905.49 1170.22   8
  -1   2 -18 11434.6 1257.13   8
   1   2  18 11415.9 1087.70   6
  -1  -2 -19 4714.45 610.946   2
   1  -2  19 4572.75 872.964   8
  -1  -2 -19 5311.78 902.132   8
  -1   2 -19 4146.00 779.435   8
   1  -2  19 4439.03 539.295   6
   1   2  19 3404.93 623.249   6
  -1   2 -19 4633.17 553.543   5
   1   2  20 21216.8 1540.81   6
  -1   2 -20 21009.2 1781.51   8
  -1  -2 -20 20801.8 1760.90   8
  -1   2 -20 21163.1 1174.17   5
   1  -2  20 19900.6 1645.38   8
   1  -2  20 20412.3 1187.00   6
  -1  -2 -20 20964.0 1301.71   2
   1   2  21 4151.91 748.096   6
   1  -2  21 3646.46 557.610   6
  -1   2 -21 5231.17 600.167   5
  -1  -2 -21 3666.22 625.617   2
  -1   2 -21 3797.03 825.785   8
   1  -2  21 2827.53 656.126   8
  -1  -2 -21 4329.94 1001.31   8
   1   2  22 5825.36 899.112   6
   1  -2  22 5529.79 685.159   6
   1  -2  22 5073.21 941.983   8
  -1   2 -22 5893.71 1106.12   8
  -1   2 -22 5784.99 678.658   5
  -1  -2 -22 6115.73 729.366   2
  -1  -2 -22 4855.45 947.913   8
   1  -2  23 14663.1 1104.53   6
  -1  -2 -23 14743.5 1133.28   2
  -1  -2 -23-4277.20 1009.54   7
   1  -2  23 14369.9 1562.18   8
   1   2  23 13451.7 1316.91   6
  -1   2 -23 14540.7 1687.45   8
  -1   2 -23 21.9507 59.0532   7
  -1   2 -23 14418.3 1029.62   5
  -1  -2 -23 11777.4 1504.03   8
  -1  -2 -24 37237.3 1882.18   2
   1   2  24 33441.6 2115.64   6
  -1  -2 -24 29372.6 2006.29   5
   1  -2  24 33969.5 1713.32   6
   1   2  25 4697.12 922.539   6
   1  -2  25 3826.80 627.676   6
  -1  -2 -25 4685.10 892.389   5
  -1  -2 -25 4900.19 749.861   2
   1   2  26 5284.87 948.911   6
   1  -2  26 6416.38 826.435   6
  -1  -2 -26 6815.57 829.626   2
  -1  -2 -26 5649.32 911.070   5
  -1  -2 -27 7736.47 920.485   2
   1  -2  27 5064.27 779.246   6
   1   2  27 5378.71 962.170   6
  -1  -2 -27 5139.63 971.637   5
   1   2  28 39825.4 2500.06   6
  -1  -2 -28 42112.0 2552.84   5
  -1  -2 -29 1541.66 704.468   5
   1   2  29 1864.12 716.190   6
  -1  -2 -30 6879.09 1155.87   5
  -1   2 -30 7963.23 941.173   5
  -1  -2 -31 1206.62 704.668   5
  -1  -2 -32 30474.2 2355.73   5
  -1  -2 -33 4949.93 1124.41   5
  -1  -2 -34 17245.0 1875.68   5
   1  -3 -35 1797.80 874.821   5
   1  -3 -34 25090.6 2267.73   5
   1  -3 -33 34321.8 2660.76   5
   1  -3 -32 6925.61 1264.36   5
   1  -3 -31 982.239 583.677   5
  -1   3  30 11116.7 1355.84   1
   1  -3 -30 12123.1 1507.13   5
  -1   3  29 11195.9 1366.21   1
   1  -3 -29 10711.7 1415.33   5
   1  -3 -29 11462.2 1118.75   2
  -1   3  28 21652.4 1846.04   1
   1  -3 -28 23203.9 1928.22   5
   1  -3 -28 27436.6 1663.48   2
  -1  -3  28 22407.8 2252.06   8
  -1  -3  28 22866.2 1412.81   6
   1   3 -28 26391.5 1330.94   5
  -1  -3  27 4646.33 650.723   6
   1  -3 -27 6100.72 785.839   2
  -1   3  27 4954.47 869.654   1
  -1   3  27 5217.73 972.721   6
   1   3 -27 5969.46 666.467   5
   1  -3 -27 4690.01 974.147   5
  -1  -3  27 6139.66 1198.88   8
   1   3 -26 7595.40 708.776   5
   1  -3 -26 8134.70 898.910   2
  -1   3  26 7318.14 1058.04   1
  -1  -3  26 8458.29 1400.55   8
  -1  -3  26 7557.21 779.790   6
  -1   3  26 7216.89 1155.34   6
   1  -3 -26 6146.13 1006.57   5
  -1   3  25 10036.8 1135.36   1
  -1  -3  25 9987.98 1509.21   8
  -1  -3  25 10715.3 924.721   6
  -1   3  25 10696.0 1369.26   6
   1  -3 -25 11144.8 1309.79   5
   1  -3 -25 11251.5 1115.79   2
   1   3 -25 13573.3 922.403   5
  -1   3  24 25269.7 1751.75   1
  -1   3  24 26961.9 1978.09   6
   1  -3 -24 26648.1 1569.22   2
  -1  -3  24 26139.9 1385.92   6
   1   3 -24 28733.2 1288.88   5
  -1  -3  24 26513.5 2183.03   8
   1  -3 -24 25861.7 1935.98   5
   1   3 -23 10659.8 766.027   5
  -1   3  23 10857.3 1178.14   6
   1  -3 -23 8825.37 1108.62   5
   1   3 -23 9674.56 1324.72   8
  -1  -3  23 10559.4 1367.27   8
  -1  -3  23 10390.8 855.380   6
   1  -3 -23 12189.1 985.636   2
   1  -3 -23 8896.54 1315.40   8
  -1  -3  22 808.019 330.912   6
   1  -3 -22 87.8093 383.500   5
  -1   3  22 918.569 358.475   6
   1   3 -22 707.889 434.245   8
   1   3 -22 1008.78 261.395   5
   1  -3 -22 1208.19 681.090   8
  -1  -3  22 595.380 503.008   8
   1  -3 -22 830.099 339.108   2
  -1  -3  21 3059.95 764.326   8
  -1   3  21 1834.25 587.959   6
   1   3 -21 2995.77 761.189   8
  -1  -3  21 2041.18 392.516   6
   1  -3 -21 2291.36 800.826   8
   1  -3 -21 2067.99 633.566   5
   1   3 -21 1978.64 391.812   5
  -1  -3  20 33804.2 1353.72   6
   1  -3 -20 31233.7 1932.43   5
   1  -3 -20 31043.7 2239.88   8
   1   3 -20 31954.4 1202.97   5
  -1  -3  20 32151.1 2209.84   8
   1   3 -20 30996.7 2142.26   8
  -1   3  20 29598.2 1873.96   6
   1   3 -19 12355.1 1374.85   8
   1   3 -19 27.7316 54.3599   7
   1  -3 -19 13353.4 1258.04   5
   1   3 -19 12877.3 737.810   5
  -1   3  19 12038.0 1183.28   6
  -1  -3  19 12985.7 811.717   6
  -1   3  19-3.07885 30.5980   7
  -1  -3  19 11855.1 1291.98   8
   1  -3 -19 12240.8 1386.72   8
  -1  -3  18 8883.55 635.889   6
  -1  -3  18 7496.60 612.172   2
   1  -3 -18 7072.66 1041.97   8
  -1   3  18 8615.03 944.374   6
   1   3 -18 9302.90 604.236   5
   1   3 -18 7471.76 1013.30   8
  -1  -3  17 35900.2 1275.68   2
   1   3 -17 34759.3 1092.29   5
  -1   3  17 37895.9 1938.42   6
   1  -3 -17 36821.1 2166.32   8
  -1  -3  17 36934.0 1234.85   6
   1   3 -17 36420.0 2123.77   8
  -1  -3  16 39774.8 1332.02   2
  -1   3  16 41081.2 1993.62   6
   1  -3 -16 41979.0 2266.24   8
  -1  -3  16 41896.4 1253.29   6
   1   3 -16 42517.4 2239.65   8
   1   3 -16 41688.8 1135.36   5
   1   3 -15 47958.1 2284.67   8
   1   3 -15 50650.7 1171.32   5
  -1  -3  15 50946.7 1308.27   6
   1  -3 -15 52470.4 2422.04   8
  -1   3  15 48902.9 2140.56   6
  -1  -3  15 50805.0 1459.80   2
  -1  -3  14 9181.16 524.292   6
  -1   3  14 8294.31 844.613   1
  -1  -3  14 8575.46 586.997   2
   1  -3 -14 9647.16 1001.06   8
   1   3 -14 9113.36 992.270   8
   1   3 -14 9134.97 477.634   5
  -1   3  14 9885.34 970.368   6
  -1   3  13 70654.0 2355.75   6
  -1  -3  13 70332.7 1332.93   6
  -1   3  13 71306.9 2191.04   1
   1   3 -13 69709.6 2509.70   8
   1   3 -13 68434.0 1160.80   5
   1   3 -12 12715.8 1073.61   8
  -1  -3  12 13006.5 520.744   6
  -1   3  12 13971.2 980.184   1
   1   3 -12 12482.3 456.000   5
  -1   3  12 13801.3 1031.54   6
  -1  -3  11 3010.93 230.405   6
   1   3 -11 2681.50 198.457   5
  -1   3  11 2590.29 463.815   6
   1   3 -11 2868.11 509.267   8
  -1   3  11 3035.32 461.823   1
  -1   3  10 48866.5 1849.55   6
  -1   3  10 51807.4 1706.64   1
  -1  -3  10 47039.7 793.069   6
   1   3 -10 53150.1 1960.41   8
  -1   3   9 51264.8 1634.84   1
  -1   3   9 50188.5 1804.58   6
  -1   3   8 3395.41 419.425   1
  -1   3   7 4047.39 446.495   1
   1   3  -7-0.14755 12.0213   7
  -1   3   6 6266.42 538.773   1
  -1  -3   6 7413.51 557.495   3
   1  -3  -6 6868.27 548.674   1
   1  -3  -5 53151.5 1467.57   1
  -1  -3   5 52686.4 1372.39   3
   1   3  -4 5396.36 440.961   3
   1  -3  -4 5105.95 467.840   1
  -1  -3   4 5752.06 451.352   3
   1  -3  -3 9457.21 601.629   1
  -1  -3   3 8287.40 351.096   6
  -1  -3   3 8755.52 563.177   3
   1   3  -3 9443.18 362.074   6
   1   3  -3 9084.80 542.109   3
  -1  -3   2 1921.82 195.387   6
  -1  -3   2 1963.63 292.428   1
   1  -3  -2 1592.14 259.723   1
   1   3  -2 1899.87 262.455   3
   1   3  -2 1939.31 194.286   6
  -1  -3   1 808.590 200.010   1
  -1  -3   1 672.319 148.327   6
   1  -3  -1 568.774 177.338   1
   1   3  -1 516.178 120.576   6
  -1  -3   0 1471.36 254.282   1
  -1  -3   0 1096.49 195.228   6
   1   3   0 1097.37 180.473   6
   1  -3   0 1060.32 190.009   5
   1   3   1 51579.8 1232.41   6
  -1  -3  -1 49569.8 1330.42   1
   1  -3   1 48773.7 1039.50   5
   1   3   2 1036.51 207.099   6
   1  -3   2 1089.05 149.197   5
  -1  -3  -2 916.440 216.658   1
   1  -3   3 3572.20 210.449   4
   1   3   3 3452.06 373.624   6
  -1   3  -3 3440.49 302.910   3
  -1  -3  -3 3240.82 373.412   1
   1  -3   3 3490.73 232.783   5
  -1  -3  -4 53283.4 1470.86   1
   1   3   4 53103.6 1532.99   6
   1  -3   4 56409.9 791.218   5
   1  -3   4 59839.2 1205.78   3
   1  -3   5 16610.5 650.434   3
   1   3   5 17812.1 910.641   6
   1   3   6 1717.43 309.340   6
   1   3   7 24253.7 1180.80   6
   1   3   8 29527.3 1338.77   6
   1   3   8 28662.8 1292.34   1
  -1   3  -9-12.1168 32.4940   7
   1   3   9 460.657 223.107   6
  -1   3  -9 378.835 180.151   8
  -1   3 -10 9240.08 841.066   8
   1   3  10 7900.41 780.936   6
  -1   3 -11 50945.7 2016.26   8
   1   3  11 54046.1 1955.78   6
   1   3  12 9859.55 869.803   6
  -1   3 -12 9896.57 946.069   8
  -1   3 -13 47.9950 64.8970   7
  -1   3 -13 24.6891 268.549   8
   1  -3  13-72.4115 202.149   2
   1   3  13 202.106 262.985   6
  -1   3 -14 3272.51 310.159   5
  -1   3 -14 2680.37 594.419   8
   1   3  14 3560.34 580.922   6
   1  -3  14 2786.00 397.833   2
   1  -3  15 42704.5 1527.00   2
  -1  -3 -15 43313.8 2224.18   8
  -1   3 -15 45543.3 1173.42   5
   1   3  15 46102.7 2021.46   6
  -1   3 -15 41959.5 2164.92   8
   1   3  16 4619.57 687.442   6
  -1   3 -16 3746.04 730.112   8
   1  -3  16 4727.73 546.405   2
  -1  -3 -16 4771.14 814.463   8
  -1   3 -16 6214.14 467.537   5
  -1  -3 -17 7121.37 1009.36   8
   1   3  17 7084.01 897.157   6
  -1   3 -17 8789.61 595.335   5
  -1   3 -17 7416.59 1041.63   8
   1  -3  17 6938.31 676.832   2
   1  -3  18 36354.0 1304.50   6
   1   3  18 32207.1 1883.47   6
   1   3  18-24.0767 43.7689   7
  -1  -3 -18 36773.3 2263.74   8
   1  -3  18 36626.1 2141.83   8
  -1   3 -18 34695.5 2177.27   8
  -1   3 -18 50.3007 72.7880   7
   1  -3  18 36101.7 1485.46   2
  -1   3 -18 38835.2 1264.99   5
  -1  -3 -19 8453.34 1108.91   8
  -1   3 -19 8777.20 636.254   5
   1  -3  19 9299.61 1237.27   8
  -1   3 -19 7642.56 1107.68   8
   1   3  19 7906.08 1001.33   6
   1   3  20 391.363 420.318   6
  -1  -3 -20 1104.35 562.612   8
  -1   3 -20 1191.82 485.767   8
   1  -3  20 890.619 530.044   8
  -1   3 -20 821.789 256.134   5
   1  -3  21 6324.00 1017.62   8
   1   3  21 6634.19 901.395   6
  -1   3 -21 6103.27 1047.63   8
  -1   3 -21 8186.44 656.840   5
  -1  -3 -21 7072.67 856.497   2
  -1  -3 -21 5976.85 1071.91   8
   1  -3  22 22319.4 1893.29   8
  -1  -3 -22 21075.8 1385.10   2
   1   3  22 19471.9 1588.08   6
  -1  -3 -22 17661.8 1726.32   8
  -1   3 -22 19042.1 1847.44   8
  -1   3 -22 21334.5 1102.41   5
   1   3  23 28.4410 46.8446   7
  -1  -3 -23 983.685 395.233   2
  -1   3 -23 2035.31 415.004   5
  -1  -3 -23 15.4588 781.615   7
   1  -3  23 2351.60 818.240   8
  -1   3 -23 960.312 518.215   8
   1   3  23 994.200 543.159   6
  -1  -3 -23 1120.30 512.731   8
   1  -3  24 3415.31 894.859   8
  -1   3 -24 3598.88 496.041   5
  -1  -3 -24 3680.22 674.173   2
   1   3  24 3476.78 725.831   6
  -1  -3 -25 4321.45 829.167   5
  -1   3 -25 4501.82 551.873   5
  -1  -3 -25 5173.04 750.560   2
   1   3  25 5321.13 924.128   6
   1  -3  25 3424.23 864.434   8
   1   3  26 26870.2 2027.45   6
  -1   3 -26 30734.2 1440.13   5
  -1  -3 -26 30651.3 1848.71   2
  -1  -3 -26 25365.7 2000.17   5
   1  -3  26 28976.7 2443.54   8
  -1   3 -27 5879.68 673.597   5
   1  -3  27 5126.06 1186.25   8
   1   3  27 4991.42 1016.70   6
  -1  -3 -27 4687.41 923.957   5
  -1  -3 -27 6255.29 897.399   2
  -1  -3 -28 18662.8 1805.83   5
  -1   3 -28 21089.7 1266.14   5
  -1  -3 -28 22359.7 1602.64   2
  -1  -3 -29 7779.92 1032.37   2
  -1  -3 -29 6911.67 1091.34   5
  -1  -3 -30 30940.8 2397.61   5
  -1  -3 -30 37310.0 2088.91   2
  -1  -3 -31 12460.6 1666.28   5
  -1  -3 -32 14126.1 1721.99   5
  -1  -3 -33 1473.40 700.826   5
  -1  -3 -34 3754.15 949.471   5
   1  -4 -35 4634.90 1270.99   5
   1  -4 -34 4214.39 1164.19   5
   1  -4 -33 769.984 672.232   5
   1  -4 -32 5917.49 1252.57   5
   1  -4 -31 15531.4 1810.87   5
   1  -4 -30 21412.4 2065.87   5
  -1  -4  30 18036.4 2172.72   8
  -1  -4  29 6501.19 1307.35   8
  -1   4  29 5348.82 1035.98   1
   1  -4 -29 6387.33 1190.28   5
   1  -4 -29 7429.86 932.976   2
  -1   4  28 6048.05 1021.43   1
   1  -4 -28 4438.19 957.457   5
  -1  -4  28 6409.75 1329.13   8
   1  -4 -28 5414.52 846.421   2
   1   4 -27 5357.35 528.089   5
   1  -4 -27 6025.20 940.752   2
  -1   4  27 5017.07 825.161   1
   1  -4 -27 5738.39 1105.05   5
  -1  -4  27 5936.36 1350.30   8
  -1   4  26 37060.6 2290.94   1
  -1   4  26 38978.6 2548.85   6
   1  -4 -26 41870.5 2110.93   2
   1   4 -26 40059.1 1336.39   5
   1  -4 -26 39157.6 2547.24   5
  -1  -4  26 38482.7 2813.98   8
   1   4 -25 23664.2 979.016   5
  -1  -4  25 22613.1 2117.75   8
   1  -4 -25 19924.4 1757.66   5
  -1   4  25 20695.5 1831.80   6
  -1   4  25 21996.4 1776.62   1
   1  -4 -25 23052.8 1517.24   2
  -1  -4  24 454.714 589.431   8
   1  -4 -24-263.243 438.337   5
  -1   4  24 156.551 350.274   6
   1   4 -24 70.0700 134.578   5
  -1   4  24 433.006 534.794   1
   1  -4 -23 2082.31 741.080   8
  -1   4  23 3041.36 814.032   1
   1   4 -23 2770.61 823.399   8
   1  -4 -23 2889.88 737.121   5
  -1  -4  23 2707.73 669.126   8
   1   4 -23 2856.07 324.007   5
  -1   4  23 2352.37 708.852   6
  -1  -4  22 46650.6 2777.66   8
   1  -4 -22 49102.0 2625.35   5
   1  -4 -22 46722.1 2858.14   8
  -1   4  22 45503.0 2540.38   6
  -1   4  22 44736.6 2352.64   1
   1   4 -22 45611.2 2813.20   8
   1   4 -22 49079.0 1267.63   5
  -1   4  21 28612.1 1832.54   1
  -1   4  21-16.0038 42.8356   7
  -1  -4  21 29562.6 1123.77   6
   1   4 -21 30614.9 961.385   5
   1  -4 -21 30042.4 1998.42   5
   1   4 -21 30592.3 2272.65   8
   1   4 -21 367.422 185.081   7
  -1   4  21 27777.5 1954.76   6
   1  -4 -21 28357.0 2187.61   8
  -1  -4  21 30715.1 2182.85   8
   1  -4 -20 3035.91 718.540   5
   1   4 -20 3144.35 308.057   5
   1  -4 -20 2210.65 692.531   8
  -1  -4  20 3848.50 495.784   2
  -1  -4  20 2855.25 344.773   6
  -1   4  20 3399.18 769.644   6
  -1  -4  20 3632.54 833.926   8
   1   4 -20 3306.68 730.460   8
  -1   4  20 2225.99 517.988   1
   1   4 -19 202.733 132.140   5
   1   4 -19 1179.98 764.198   8
  -1  -4  19 124.561 121.206   6
  -1  -4  19 561.730 588.280   8
  -1   4  19 173.803 440.106   1
   1  -4 -19 603.709 453.995   5
  -1  -4  19 172.513 274.480   2
  -1   4  19 432.854 450.278   6
   1  -4 -19 517.383 629.674   8
  -1  -4  18 79171.3 3275.30   8
  -1   4  18 84345.6 3097.04   6
  -1  -4  18 87003.0 1664.45   6
   1   4 -18 78745.7 1299.21   5
  -1  -4  18 80789.0 2090.65   2
   1   4 -18 81265.8 3324.28   8
   1  -4 -18 77456.1 3278.05   8
  -1   4  18 76700.1 2783.53   1
  -1   4  17 71859.2 2791.63   6
   1   4 -17 60805.9 1090.82   5
   1   4 -17 66561.3 2911.98   8
  -1   4  17 70012.8 2608.21   1
  -1  -4  17 74840.2 1452.45   6
   1  -4 -17 65888.6 2971.42   8
  -1  -4  17 67832.3 1886.24   2
  -1  -4  16 2252.95 337.825   2
  -1   4  16 2525.70 531.321   6
  -1   4  16 2905.52 615.728   1
   1   4 -16 1947.02 515.913   8
  -1  -4  16 2492.82 251.944   6
   1   4 -16 2025.49 184.496   5
  -1   4  15 10028.5 980.295   1
  -1   4  15 9582.01 1012.98   6
   1   4 -15 9140.37 1015.91   8
  -1  -4  15 9080.34 436.122   6
  -1   4  14 73885.1 2630.91   6
  -1   4  14 75793.4 2472.29   1
  -1   4  13 5542.98 746.697   6
  -1   4  13 5982.28 756.110   1
   1   4 -12 4.05329 24.1775   7
  -1   4  12 1119.81 343.604   1
  -1   4  12 1108.50 357.900   6
  -1   4  11 9899.44 869.922   1
  -1   4  11 8553.23 856.887   6
  -1   4  10 108774. 2897.13   6
  -1   4  10 107699. 2671.44   1
   1   4  -9-3.08400 20.6683   7
  -1   4   9 135.575 206.523   6
  -1   4   9 203.352 256.173   1
  -1   4   8 1247.20 304.781   1
  -1   4   8 1693.71 399.975   6
  -1  -4   8 1331.15 308.659   3
  -1  -4   7 57730.2 1641.64   3
   1  -4  -7 59472.6 1823.80   1
  -1   4   7 58083.9 1966.73   6
  -1   4   7 58912.0 1805.92   1
  -1   4   6 129340. 2621.72   1
  -1  -4   6 133880. 2444.60   3
   1  -4  -6 134438. 2668.44   1
   1  -4  -5 11488.5 799.098   1
  -1  -4   5 11311.6 726.329   3
   1   4  -5 12900.8 746.346   3
   1   4  -4 15148.3 516.475   6
   1   4  -4 16573.4 839.501   3
   1  -4  -4 16119.0 914.410   1
   1   4  -3 13004.2 729.865   3
   1   4  -3 11066.9 492.124   6
   1  -4  -3 13730.1 858.666   1
   1   4  -2 619.427 161.691   6
  -1  -4   2 408.474 214.302   1
   1  -4  -1 22835.7 1109.88   1
   1   4  -1 22612.9 833.351   6
  -1  -4   1 23868.1 1097.60   1
   1  -4   0 16105.4 919.856   1
   1   4   0 15353.1 424.302   4
  -1  -4   0 17292.9 941.664   1
   1   4   0 16486.2 757.003   6
   1   4   1 4558.71 438.213   6
   1  -4   1 4703.49 411.532   5
  -1  -4  -1 5945.22 560.028   1
  -1  -4  -2 5268.41 533.116   1
   1  -4   2 5611.17 401.733   5
   1   4   2 5060.85 485.267   6
  -1  -4  -3 79965.9 2009.13   1
   1  -4   3 78555.4 1337.82   5
   1   4   3 79704.5 1926.32   6
  -1   4  -3 79627.2 1609.40   3
   1   4   4 42597.7 1481.48   6
  -1  -4  -4 43603.3 1512.63   1
   1  -4   4 41285.4 782.850   4
   1  -4   4 44099.8 902.255   5
  -1   4  -4 42259.6 1169.06   3
   1  -4   5 6794.90 369.014   4
  -1  -4  -5 6384.94 603.370   1
   1  -4   5 6418.74 309.711   5
   1   4   5 6744.27 619.476   6
   1  -4   5 6514.96 467.265   3
   1   4   6 45973.5 1642.83   6
   1  -4   6 45893.1 1273.79   3
   1   4   7 26425.8 1306.37   6
   1  -4   7 24880.8 969.474   3
   1   4   8 7717.31 784.581   6
   1  -4   8 7985.64 580.671   3
   1   4   8 8198.34 754.794   1
   1   4   9 6654.35 687.237   6
   1   4   9 8382.75 767.295   1
   1   4  10 97708.3 2770.60   6
   1   4  10 97685.5 2710.44   1
   1   4  11 10940.0 967.240   1
   1   4  11 9832.38 909.105   6
   1   4  12 85757.9 2639.53   1
   1   4  12 79056.8 2651.26   6
   1   4  13 9686.55 953.797   6
   1   4  13 11201.8 1001.84   1
   1   4  14 8596.33 915.504   6
   1   4  14 7781.80 863.621   1
  -1   4 -14 8173.26 948.222   8
   1   4  15 18889.2 1335.86   1
  -1   4 -15 18414.4 1427.79   8
   1   4  15 18291.1 1388.32   6
  -1   4 -16 62770.8 1055.96   5
   1   4  16 67598.6 2620.25   1
   1   4  16 70543.0 2716.09   6
  -1   4 -16 68317.4 2912.52   8
   1  -4  16 65161.6 1993.46   2
   1  -4  17 7793.32 740.799   2
   1   4  17 9032.40 1010.96   6
   1  -4  17 9312.04 1098.86   8
  -1   4 -17 7415.79 394.376   5
  -1   4 -17 8555.02 1108.88   8
   1   4  18 17608.6 1419.89   6
  -1   4 -18 15798.2 1488.05   8
  -1   4 -18 16016.6 618.861   5
  -1  -4 -18 13885.4 1489.61   8
   1  -4  18 14225.5 1392.67   8
   1  -4  18 14327.5 1018.13   2
  -1   4 -19 33108.5 2242.36   8
  -1  -4 -19 30026.3 2181.92   8
   1  -4  19 34029.2 2165.28   8
  -1   4 -19-17.6688 46.2861   7
  -1   4 -19 32699.5 950.953   5
   1   4  19 32337.7 2012.50   6
   1  -4  19 34327.8 1523.59   2
   1   4  19 27.3808 46.6729   7
  -1  -4 -20 42727.4 2617.45   8
   1  -4  20 44325.6 2582.36   8
  -1   4 -20 42612.6 1166.78   5
  -1   4 -20 44885.0 2623.39   8
   1  -4  20 43907.5 1850.13   2
   1   4  20 43884.9 2428.85   6
  -1   4 -21 23838.2 917.191   5
  -1  -4 -21 23139.1 1950.39   8
   1  -4  21 25078.6 1340.71   2
   1   4  21 25595.2 1890.32   6
   1  -4  21 26850.8 2054.41   8
  -1   4 -21 25366.9 2075.86   8
   1   4  22 4153.72 863.544   6
  -1   4 -22 4706.45 453.174   5
   1  -4  22 5849.13 1133.48   8
  -1  -4 -22 3849.43 984.877   8
  -1   4 -22 4829.05 1018.71   8
  -1   4 -23 33258.0 1165.65   5
   1   4  23 30394.4 2119.47   6
   1   4  23 32842.6 2099.33   1
   1  -4  23 31429.1 2308.85   8
  -1   4 -23 33801.5 2515.59   8
   1   4  24 21697.9 1824.75   1
  -1   4 -24 24728.5 1021.68   5
   1   4  24 21001.3 1824.77   6
  -1  -4 -24 26514.5 1717.84   2
   1  -4  24 25041.0 2201.33   8
  -1  -4 -25-349.613 415.914   5
  -1   4 -25 175.117 184.011   5
   1   4  25 487.056 571.374   6
   1   4  25 1156.29 654.587   1
   1  -4  25 673.077 639.090   8
  -1  -4 -25 542.256 452.649   2
   1   4  26 704.503 614.822   1
  -1   4 -26 789.988 196.043   5
   1  -4  26 824.083 575.776   8
  -1  -4 -26 784.148 433.857   2
  -1  -4 -26 1415.58 682.068   5
  -1  -4 -27 14095.7 1654.35   5
   1   4  27 14997.9 1572.36   1
  -1  -4 -27 16915.3 1474.83   2
   1  -4  27 16855.2 1950.17   8
  -1   4 -27 16121.0 895.949   5
  -1  -4 -28 26322.9 2231.01   5
   1   4  28 25290.4 2112.51   1
   1  -4  28 25178.3 2421.35   8
  -1  -4 -28 28046.7 1925.06   2
   1  -4  29 2912.61 1096.14   8
   1   4  29 3570.40 1001.48   1
  -1  -4 -29 3565.47 670.543   2
  -1  -4 -29 2299.22 766.314   5
  -1  -4 -30 1937.30 822.290   5
  -1  -4 -30 1518.27 536.742   2
  -1  -4 -31 5769.35 1239.12   5
  -1  -4 -32 11058.6 1601.38   5
  -1  -4 -33 6624.27 1193.10   5
  -1  -4 -34 5459.49 1259.27   5
  -1  -4 -35-661.803 635.144   5
   1  -5 -35 6841.06 1477.89   5
   1  -5 -34 13957.7 1801.40   5
   1  -5 -33 19264.8 2204.67   5
   1  -5 -32 3313.38 926.782   5
  -1  -5  31 16.2269 872.300   8
   1  -5 -31 595.420 769.373   5
  -1  -5  30 10409.4 1753.52   8
   1  -5 -30 9223.02 1399.63   5
   1  -5 -29 9672.11 1138.21   2
   1  -5 -29 9709.33 1431.12   5
  -1   5  29 9476.33 1390.20   1
  -1  -5  29 8501.58 1555.84   8
  -1   5  28 12239.6 1484.13   1
   1  -5 -28 14653.0 1351.63   2
  -1  -5  28 12781.7 1901.51   8
   1  -5 -28 12188.3 1544.28   5
  -1   5  27 4001.40 942.127   1
   1  -5 -27 3366.44 950.398   5
  -1  -5  27 3176.42 852.081   8
   1  -5 -27 3975.40 789.643   2
  -1   5  26 7235.83 1130.67   1
  -1  -5  26 10417.7 1462.96   8
   1  -5 -26 8790.89 1336.84   5
  -1  -5  25 17679.0 1919.62   8
   1  -5 -25 19690.7 1887.57   5
  -1   5  25 17576.2 1682.78   1
  -1   5  24 7614.46 1066.55   1
  -1  -5  24 7972.56 1320.16   8
  -1   5  24 7273.75 1143.52   6
   1  -5 -24 7249.80 1150.09   5
  -1  -5  23 16960.6 1041.20   2
   1  -5 -23 15375.5 1579.90   5
  -1   5  23 16276.8 1625.31   6
  -1  -5  23 16386.2 1728.68   8
  -1   5  23 16539.9 1514.79   1
  -1   5  22 2640.85 708.025   6
  -1  -5  22 3399.99 889.364   8
  -1  -5  22 3005.10 483.440   2
  -1   5  22 1749.06 478.139   1
   1  -5 -22 3533.54 777.427   5
   1  -5 -22 3735.76 953.796   8
  -1  -5  21 1363.38 535.785   8
   1  -5 -21-190.292 606.566   8
  -1  -5  21 235.221 238.773   2
  -1   5  21 1.44518 24.6027   7
  -1   5  21 165.348 354.283   1
  -1   5  21 412.173 323.030   6
   1  -5 -21 93.7014 478.361   5
   1  -5 -20 4548.94 875.648   5
  -1  -5  20 5564.03 609.931   2
  -1   5  20 3947.84 695.938   1
  -1  -5  20 4757.84 914.083   8
  -1   5  20 5138.44 907.469   6
   1  -5 -20 4540.56 872.747   8
  -1  -5  19 12307.6 1336.93   8
  -1   5  19 12085.3 1199.36   1
  -1   5  19 12753.8 1339.51   6
   1  -5 -19 12070.5 1405.67   8
  -1  -5  19 12223.3 894.153   2
  -1   5  18 427.723 376.306   1
  -1   5  18-8.07192 32.8501   7
  -1   5  18 305.334 358.572   6
  -1  -5  18 86.5009 346.945   8
  -1  -5  17 32636.1 2071.93   8
  -1   5  17 29588.4 1939.45   6
  -1   5  17 32814.4 1891.42   1
  -1   5  16 17504.4 1341.03   1
  -1   5  16 16206.3 1403.35   6
  -1   5  15 5447.99 762.608   1
  -1   5  15 3828.30 744.844   6
  -1   5  15 3.85204 26.2491   7
   1   5 -15 6.27068 30.3299   7
  -1   5  14 1375.55 420.841   1
  -1   5  14 1169.74 434.774   6
  -1   5  13 48963.6 2076.82   1
  -1   5  13 49580.9 2269.88   6
  -1   5  12 20599.3 1420.97   6
  -1   5  12 22880.0 1398.18   1
  -1  -5  12 18922.5 1156.66   3
  -1   5  11 8720.96 845.230   1
  -1  -5  11 8827.71 765.242   3
  -1   5  11 8015.45 876.802   6
  -1   5  10 18160.1 1264.95   6
  -1  -5  10 19267.2 1088.07   3
  -1   5  10 19878.2 1221.74   1
  -1   5   9 93607.0 2721.97   6
  -1   5   9 91768.3 2552.49   1
  -1  -5   9 85274.9 2250.17   3
  -1  -5   8 22057.2 1145.12   3
   1  -5  -8 26090.6 1353.28   1
  -1   5   8 25504.4 1392.77   6
  -1   5   8 26065.2 1336.21   1
  -1   5   7 32173.3 1477.32   1
  -1  -5   7 29558.9 655.538   5
  -1  -5   7 34009.3 1375.47   3
   1  -5  -7 32724.9 1477.30   1
  -1   5   7 30852.3 1540.88   6
   1  -5  -6 4866.26 605.379   1
  -1   5   6 4420.84 591.401   6
  -1  -5   6 4412.14 496.304   3
  -1   5   5 50672.2 1824.89   6
   1   5  -5 51661.6 1624.07   3
   1   5  -5 50874.6 1015.76   6
   1  -5  -5 50490.3 1841.79   1
   1   5  -4 111654. 1663.48   6
   1  -5  -4 113588. 2768.77   1
   1   5  -4 115869. 2415.73   3
   1   5  -3 15817.6 684.251   6
   1   5  -3 15340.2 893.111   3
   1  -5  -3 15058.9 1000.94   1
  -1  -5   3 17923.2 1045.55   1
   1   5  -2 10850.2 628.236   6
  -1  -5   2 11473.2 866.421   1
   1  -5  -2 12759.8 914.583   1
  -1  -5   1 646.880 251.311   1
   1   5  -1 584.907 188.074   6
  -1  -5   0 45100.1 1645.57   1
   1  -5   0 44008.8 1664.05   1
   1   5   0 41975.4 742.409   4
   1   5   0 42515.6 1349.91   6
  -1  -5  -1 154599. 3061.55   1
   1   5   1 152915. 2665.77   6
   1  -5   1 152406. 2447.15   5
   1   5   2 43503.2 1494.86   6
   1  -5   2 41612.4 1229.22   5
  -1  -5  -2 42879.3 1643.34   1
   1   5   3 1147.01 300.181   6
  -1   5  -3 1014.34 243.117   3
   1  -5   3 909.655 191.129   5
  -1  -5  -4 32172.8 1453.13   1
   1  -5   4 32243.1 937.469   5
   1   5   4 31970.4 1386.88   6
  -1   5  -4 34814.5 1189.89   3
  -1  -5  -5 57697.4 1944.39   1
  -1   5  -5 61290.9 1594.35   3
   1  -5   5 62419.3 1191.98   5
   1   5   5 57531.1 1934.72   6
  -1   5  -5 58465.1 1120.83   6
   1  -5   5 59190.1 1007.66   4
  -1  -5  -6 38793.1 1638.86   1
   1  -5   6 38152.9 832.535   5
  -1   5  -6 35100.6 769.311   6
   1  -5   6 38125.9 932.327   4
   1   5   6 36629.7 1611.47   6
   1  -5   7 35771.0 689.943   5
   1   5   7 38181.2 1666.76   6
   1  -5   7 39107.6 1334.62   3
   1   5   8 75432.1 2398.51   6
   1  -5   8 73731.5 1884.67   3
   1   5   8 75145.8 2356.83   1
   1  -5   9 22509.1 1084.35   3
   1   5   9 23017.3 1363.60   6
   1   5   9 24074.7 1391.59   1
   1   5  10 31574.2 1668.43   1
   1   5  10 31679.2 1691.47   6
   1  -5  10 28707.5 1234.56   3
   1   5  11 27634.3 1557.42   6
   1  -5  11 24101.4 1177.98   3
   1   5  11 26171.8 1542.33   1
   1   5  12 3905.04 678.180   6
   1   5  12 4406.33 656.815   1
   1   5  13 6192.72 813.943   6
   1   5  13 5692.58 791.527   1
   1   5  14 15980.7 1301.98   1
   1   5  14 15367.4 1275.38   6
   1   5  15 7975.40 921.906   1
   1   5  15 6943.93 916.618   6
  -1   5 -15 18.1998 43.6350   7
   1   5  15-5.19850 24.1060   7
   1   5  16 1576.27 473.465   1
   1   5  16 1839.39 582.697   6
   1   5  16-12.0745 33.3098   7
   1  -5  16 890.847 420.580   8
   1  -5  17 8110.58 1051.15   8
   1   5  17 7177.13 955.540   6
   1   5  17 7364.29 928.501   1
   1   5  18 18904.8 1533.32   1
   1  -5  18 19338.6 1174.31   2
   1  -5  18 18624.9 1594.76   8
   1   5  18 18371.1 1540.42   6
   1  -5  19 4064.88 586.341   2
   1   5  19 4599.42 863.052   1
   1   5  19 4285.64 858.318   6
   1  -5  19 4459.71 868.968   8
   1  -5  20 413.609 281.893   2
  -1  -5 -20 1484.05 609.800   8
   1  -5  20 796.031 500.019   8
   1   5  20 638.373 412.675   6
   1   5  20 20.9852 40.9624   7
   1   5  20 1127.85 531.989   1
  -1   5 -20 10.6179 39.8014   7
   1  -5  21 21716.4 1313.50   2
   1  -5  21 20748.0 1794.98   8
  -1  -5 -21 20377.5 1905.63   8
   1   5  21 22977.5 1775.60   6
   1   5  21 21662.9 1736.49   1
   1  -5  22 22763.7 1384.52   2
  -1  -5 -22 21894.0 2046.36   8
   1  -5  22 22479.6 1944.52   8
   1   5  22 22987.7 1860.40   1
   1   5  22 25124.8 1908.97   6
   1   5  23 408.172 393.735   6
   1  -5  23 578.920 282.861   2
   1  -5  23-111.069 485.690   8
   1   5  23 1268.53 629.956   1
   1   5  24 1700.55 650.751   6
   1  -5  24 2382.43 838.322   8
   1   5  24 1064.29 655.898   1
   1  -5  25 12632.9 1600.21   8
  -1  -5 -25 11784.8 1477.22   5
   1   5  25 10920.8 1367.73   1
  -1  -5 -26 15949.7 1771.16   5
   1   5  26 17836.9 1747.23   1
  -1  -5 -26 19368.3 1603.39   2
   1  -5  26 19633.6 2078.77   8
   1  -5  27 8332.95 1435.64   8
   1   5  27 10206.0 1342.63   1
  -1  -5 -27 9333.59 1370.89   5
  -1  -5 -27 10811.4 1244.06   2
  -1  -5 -28 8000.53 1345.95   5
  -1  -5 -28 8442.65 1129.66   2
   1   5  28 6735.10 1117.00   1
   1  -5  28 9608.46 1502.42   8
  -1  -5 -29 4090.24 1153.75   5
  -1  -5 -29 4338.57 909.122   2
   1  -5  29 5449.45 1127.90   8
   1  -5  30 15775.8 2005.27   8
  -1  -5 -30 17718.0 1611.65   2
  -1  -5 -30 16188.3 1907.06   5
   1  -5  31 14867.9 2060.44   8
  -1  -5 -31 19885.3 2149.44   5
  -1  -5 -32 12265.0 1728.50   5
  -1  -5 -33 134.382 744.072   5
  -1  -5 -34 6858.33 1539.32   5
   1  -6 -33-288.141 707.207   5
   1  -6 -32 3366.55 1025.92   5
   1  -6 -31 16671.1 2101.99   5
  -1  -6  30 1419.79 772.757   8
   1  -6 -30-873.397 814.491   5
  -1  -6  29 1142.09 791.969   8
   1  -6 -29 2628.93 769.733   2
   1  -6 -29 1187.20 639.626   5
   1  -6 -28 1100.49 811.712   5
  -1   6  28 1222.21 525.490   1
  -1  -6  28 588.488 929.650   8
  -1  -6  27 14217.7 1830.85   8
  -1   6  27 15713.1 1705.05   1
   1  -6 -27 15652.0 1802.21   5
  -1   6  26 3597.16 772.930   1
  -1  -6  26 4337.47 967.478   8
   1  -6 -26 4584.62 992.962   5
  -1  -6  25 16766.1 1105.82   2
  -1   6  25 16058.1 1621.49   1
   1  -6 -25 18099.4 1833.26   5
  -1  -6  25 16705.5 1938.40   8
  -1  -6  24 10764.8 903.941   2
  -1  -6  24 11245.6 1469.48   8
  -1   6  24 10611.8 1299.82   1
   1  -6 -24 11647.4 1461.86   5
  -1   6  23 6958.78 1118.84   1
  -1  -6  23 7471.93 1283.35   8
   1  -6 -23 6613.57 1140.83   5
  -1  -6  23 5846.10 679.033   2
  -1   6  22 19.5547 42.5682   7
   1   6 -22 412.906 189.495   7
  -1  -6  22 14420.4 1061.38   2
  -1  -6  22 13862.1 1619.45   8
  -1   6  22 13445.7 1486.98   6
   1  -6 -22 15940.3 1677.39   5
  -1   6  22 14410.2 1434.26   1
  -1   6  21 12545.1 1316.45   1
  -1  -6  21 12598.1 973.571   2
   1  -6 -21 11061.7 1447.75   8
  -1   6  21 11455.0 1377.14   6
  -1  -6  21 11192.6 1419.23   8
   1  -6 -21 12794.7 1479.30   5
   1  -6 -20 8727.69 1176.28   5
  -1   6  20 9034.30 1153.22   1
  -1  -6  20 8253.70 1181.37   8
  -1   6  20 7578.70 1113.46   6
  -1  -6  20 8466.23 827.476   2
  -1   6  19 490.820 352.352   6
  -1   6  19 940.031 527.967   1
   1  -6 -19-155.536 496.250   5
  -1   6  19 21.2105 43.5168   7
  -1  -6  19-104.374 425.325   8
  -1   6  18 15402.3 1520.59   6
  -1   6  18 15024.8 1398.91   1
  -1  -6  18 14466.8 1503.48   8
  -1   6  17 26343.6 1774.15   1
  -1   6  17 26697.9 1861.81   6
  -1  -6  17 27637.3 1911.97   8
  -1   6  16 16251.2 1431.57   6
  -1  -6  16 15926.1 1506.21   8
  -1   6  16 16350.1 1361.18   1
  -1   6  16 7.10622 31.8283   7
   1   6 -16-4.52936 26.6904   7
  -1  -6  16 14361.6 1147.28   3
  -1  -6  15 25916.0 1522.42   3
  -1   6  15 27769.4 1853.71   6
  -1  -6  15 27004.2 1831.00   8
  -1   6  15 26192.0 1717.19   1
  -1  -6  14 37426.7 1771.62   3
  -1   6  14 39541.1 2167.31   6
  -1   6  14 40231.6 2081.91   1
  -1  -6  13 201.549 271.251   3
  -1   6  13 249.335 242.539   6
   1   6 -13-23.3254 41.3709   7
  -1   6  13 559.534 349.770   1
  -1   6  12 20261.9 1475.08   6
  -1  -6  12 21180.6 1255.10   3
  -1   6  12 22334.8 1445.54   1
  -1  -6  11 34782.4 1631.13   3
  -1   6  11 34568.2 1765.15   1
  -1   6  11 36248.7 1907.01   6
  -1  -6  10 26957.2 1388.54   3
  -1   6  10 28255.6 1594.60   1
  -1   6  10 27650.7 1632.10   6
   1  -6  -9 1682.93 472.496   1
  -1   6   9 1885.40 466.885   1
  -1  -6   9 694.801 300.234   3
  -1   6   9 491.992 266.820   6
  -1  -6   8 7590.13 370.819   5
   1  -6  -8 9043.58 907.238   1
  -1  -6   8 8458.72 762.555   3
  -1   6   8 9001.51 871.998   1
  -1   6   8 9922.52 951.637   6
   1  -6  -7 51359.8 2036.11   1
  -1   6   7 47924.2 1987.81   6
  -1   6   7 48899.8 1958.19   1
  -1  -6   7 50803.4 1074.20   5
   1   6  -6 79795.8 2206.68   3
  -1   6   6 74314.7 2444.38   6
   1   6  -6 75447.8 1319.49   6
   1  -6  -6 77515.0 2516.15   1
   1   6  -5 2380.95 266.170   6
  -1   6   5 2051.11 419.776   6
   1   6  -5 2911.48 453.239   3
   1  -6  -5 2093.63 470.129   1
   1  -6  -4 6422.04 748.471   1
  -1  -6   4 5268.05 644.955   1
   1   6  -4 5421.41 427.472   6
   1   6  -4 5613.26 594.723   3
  -1   6   4 5727.49 656.643   6
   1   6  -3 3271.46 454.541   3
  -1   6   3 2901.35 510.695   6
   1   6  -3 2734.17 332.508   6
   1  -6  -3 3524.62 566.090   1
  -1  -6   3 3050.46 507.968   1
   1  -6  -2 76141.6 2403.68   1
   1   6  -2 69945.9 1727.31   6
  -1  -6   2 74713.5 2325.12   1
  -1   6   2 71223.3 2089.53   6
  -1   6   1 60198.4 1842.21   6
   1   6  -1 59946.5 1697.82   6
  -1  -6   1 62836.8 2168.48   1
   1  -6  -1 61631.9 2179.01   1
   1  -6   0 14514.6 1101.51   1
   1   6   0 14356.6 453.460   4
   1   6   0 14695.0 875.457   6
  -1   6   0 14177.2 873.471   6
  -1  -6   0 15071.4 1072.77   1
   1   6   1 959.617 247.904   6
  -1  -6  -1 844.535 375.423   1
  -1   6  -1 1062.03 278.672   6
   1  -6   1 891.762 324.260   1
   1  -6   1 1101.85 262.979   5
   1   6   2 37533.3 1507.37   6
   1  -6   2 36867.8 1294.94   5
  -1   6  -2 37840.4 1296.26   6
  -1  -6  -2 39351.4 1736.89   1
  -1  -6  -3 29937.9 1528.51   1
   1   6   3 27714.4 1371.85   6
  -1   6  -3 28176.1 1061.63   6
   1  -6   3 28804.0 1077.45   5
   1   6   4 133562. 3011.96   6
  -1  -6  -4 130776. 3204.98   1
   1  -6   4 133148. 2179.27   5
  -1   6  -4 134636. 2136.16   6
  -1   6  -4 131404. 2553.61   3
   1  -6   5 10921.9 586.791   5
  -1   6  -5 10652.7 560.912   6
   1   6   5 9913.82 900.830   6
  -1   6  -5 11985.5 771.515   3
  -1  -6  -5 10516.9 956.113   1
   1  -6   6 1264.79 198.715   5
  -1  -6  -6 921.518 352.975   1
  -1   6  -6 859.178 166.374   6
  -1   6  -6 1063.43 259.995   3
   1   6   6 1097.93 399.096   6
   1  -6   6 839.330 145.835   4
   1  -6   7 3297.87 292.414   4
  -1  -6  -7 3318.89 603.143   1
   1  -6   7 2838.39 257.190   5
  -1   6  -7 2693.08 240.912   6
   1   6   7 2954.42 527.478   6
   1   6   8 54861.4 2202.59   6
   1  -6   8 56899.4 1326.12   4
   1  -6   8 53618.2 910.969   5
   1   6   9 83556.3 2734.69   6
   1   6   9 81718.0 2722.58   1
   1  -6   9 84555.1 2198.29   3
   1  -6  10 1128.66 314.238   3
   1   6  10 1779.23 547.309   1
   1   6  10 1508.19 469.983   6
   1   6  11 629.111 340.025   6
  -1   6 -11-10.8899 37.7393   7
   1  -6  11 780.468 296.686   3
   1   6  11 749.322 343.272   1
   1   6  12 83702.7 2940.36   1
   1  -6  12 80625.9 2305.92   3
   1   6  12 84110.2 2931.29   6
   1   6  13 14196.2 1285.19   1
   1   6  13 10593.5 1177.88   6
   1  -6  13 11978.5 914.381   3
   1   6  14 6053.31 825.342   6
   1  -6  14 6147.44 719.856   3
   1   6  14 6421.58 872.063   1
   1  -6  14 6277.24 873.707   8
   1  -6  15 14001.9 1066.53   3
   1   6  15 14175.7 1301.33   6
   1  -6  15 13983.7 1290.45   8
   1   6  15 14222.8 1261.44   1
   1  -6  16 66238.2 2376.28   3
   1   6  16 76176.1 3071.95   1
   1   6  16 75866.8 3062.79   6
   1  -6  16 76008.6 3095.32   8
   1  -6  17 8534.17 1116.98   8
   1   6  17 6180.27 945.221   1
   1   6  17 6842.12 906.713   6
   1   6  18 904.146 484.788   1
  -1   6 -18-22.3074 48.8832   7
   1   6  18 512.290 304.543   6
   1  -6  19 30138.5 2133.04   8
   1   6  19 26042.6 1940.58   6
   1   6  19 27867.1 2022.40   1
   1   6  20 31001.0 2147.14   6
   1  -6  20 26831.5 1546.92   2
   1   6  20 27064.7 1973.37   1
   1  -6  20 27980.7 2130.23   8
   1  -6  21 4286.74 937.734   8
   1   6  21 5117.94 875.492   1
   1  -6  21 5074.81 664.743   2
   1   6  21 5300.33 954.395   6
   1  -6  22 1307.62 689.642   8
   1  -6  22 955.283 348.769   2
   1   6  22 766.035 435.975   6
   1   6  22 1482.27 652.486   1
   1  -6  23 31278.1 1649.14   2
   1  -6  23 29667.2 2339.80   8
   1   6  23 28898.1 2174.37   1
   1   6  24 5284.34 1052.07   1
   1  -6  24 6149.12 829.551   2
   1  -6  24 8266.33 1263.06   8
   1   6  25 6287.90 1172.99   1
  -1  -6 -25 5587.02 1156.11   5
   1  -6  25 7191.33 845.426   2
   1  -6  25 6247.90 1304.52   8
   1   6  26 3131.57 918.722   1
  -1  -6 -26 3526.22 967.040   5
   1  -6  26 5514.26 1144.15   8
   1  -6  27 17059.8 1993.71   8
  -1  -6 -27 16842.5 1932.91   5
  -1  -6 -28 6667.42 1219.98   5
   1  -6  28 8728.36 1531.90   8
  -1  -6 -28 6641.44 991.229   2
  -1  -6 -29 5081.82 1163.38   5
   1  -6  29 5116.81 1365.80   8
  -1  -6 -29 5304.32 1000.95   2
   1  -6  30 5478.79 1242.14   8
  -1  -6 -30 4996.11 953.054   2
  -1  -6 -30 4020.76 1238.94   5
  -1  -6 -31 9703.73 1550.08   5
  -1  -6 -32 876.435 792.731   5
  -1  -6 -33 10250.6 1674.91   5
   1  -7 -31 1221.74 732.163   5
   1  -7 -30 4322.80 1062.56   5
  -1  -7  29 3975.33 1066.60   8
   1  -7 -29 1999.63 686.494   5
   1  -7 -28 1517.93 835.132   5
  -1  -7  28 1667.95 822.441   8
  -1  -7  27 2405.38 757.731   8
   1  -7 -27 1414.09 811.660   5
   1  -7 -26 8560.73 1395.95   5
  -1  -7  26 8860.17 1413.95   8
  -1   7  26 8235.09 1338.29   1
  -1  -7  25 4879.90 1134.91   8
  -1  -7  25 5212.82 864.368   3
   1  -7 -25 5007.19 1056.88   5
  -1   7  25 4490.63 979.229   1
  -1  -7  25 5142.47 726.549   2
  -1   7  24 5577.77 1038.36   1
   1  -7 -24 4604.02 988.948   5
  -1  -7  24 5488.34 717.269   2
  -1  -7  24 4256.94 888.808   3
  -1  -7  24 4531.10 940.793   8
  -1  -7  23 10987.1 1225.73   3
  -1  -7  23 11867.4 1030.50   2
  -1   7  23 13802.6 1532.41   1
  -1  -7  23 13359.5 1699.77   8
   1  -7 -23 11991.8 1526.78   5
  -1  -7  22 12988.4 1049.89   2
  -1  -7  22 14956.0 1704.18   8
  -1  -7  22 12996.0 1319.97   3
  -1   7  22 13760.9 1528.05   1
   1  -7 -22 14651.1 1690.68   5
  -1  -7  21 215.161 576.663   8
  -1   7  21-255.514 424.690   1
  -1  -7  21-48.3976 537.023   3
   1  -7 -21 365.928 463.127   5
  -1   7  21-1.27041 24.0220   7
   1  -7 -20 22925.3 1983.04   5
  -1  -7  20 24086.0 2059.24   8
  -1   7  20 21118.0 1850.16   6
  -1   7  20 23238.2 1832.19   1
  -1  -7  20 20816.8 1597.20   3
  -1  -7  19 18661.1 1769.54   8
  -1   7  19 15821.9 1603.03   6
   1  -7 -19 18473.0 1762.67   5
  -1  -7  19 16068.3 1346.96   3
  -1   7  19 17034.7 1528.45   1
  -1   7  18 3672.05 808.131   1
  -1  -7  18 3714.62 767.413   8
  -1   7  18 2697.28 771.724   6
  -1  -7  18 3373.86 639.624   3
  -1  -7  17 1228.91 563.938   8
  -1   7  17 486.585 338.432   1
  -1  -7  17 1105.85 336.749   3
  -1   7  17 1174.29 559.490   6
  -1  -7  16 40884.0 2346.78   8
  -1  -7  16 36475.7 1893.81   3
  -1   7  16 43.4369 54.8160   7
  -1   7  16 39689.7 2236.80   1
  -1   7  16 39220.7 2317.68   6
   1   7 -15-15.0785 34.2347   7
  -1   7  15 7902.47 999.291   1
  -1  -7  15 6793.80 984.997   8
  -1  -7  15 6523.73 789.628   3
  -1   7  15 2.38474 25.3587   7
  -1   7  15 6780.85 967.117   6
  -1   7  14-11.0172 30.9323   7
  -1  -7  14 5328.91 702.074   3
   1   7 -14-19.1792 39.4312   7
  -1  -7  14 5379.32 857.205   8
  -1   7  14 3845.58 832.536   6
  -1   7  14 4555.39 774.599   1
  -1  -7  13 9174.56 1072.06   8
  -1   7  13 10460.7 1161.41   1
  -1  -7  13 9768.15 973.298   3
  -1   7  13 8797.50 1084.46   6
  -1   7  12 77694.0 3000.36   6
  -1   7  12 80459.2 2931.49   1
  -1  -7  12 75661.3 2512.70   3
  -1   7  11 2894.65 613.177   1
  -1   7  11 3026.34 637.450   6
  -1  -7  11 3429.09 559.614   3
   1   7 -10 3.12991 20.0273   7
  -1  -7  10 775.581 415.368   3
  -1   7  10 604.404 331.893   6
  -1   7  10 795.390 399.813   1
  -1   7   9 41237.9 2005.19   6
   1  -7  -9 41119.4 2044.40   1
  -1   7   9 38785.8 1948.61   1
  -1  -7   9 38636.8 885.496   5
   1  -7  -8 92240.1 2985.20   1
  -1  -7   8 87735.7 1510.69   5
  -1   7   8 82091.6 2897.50   6
  -1   7   8 91109.1 2897.42   1
   1  -7  -7 11677.0 1076.46   1
  -1  -7   7 12053.0 617.972   5
  -1   7   7 11390.7 1001.99   1
  -1   7   7 12120.9 1058.22   6
   1   7  -7 11231.9 900.504   3
   1  -7  -6 16941.9 1276.51   1
  -1   7   6 17965.4 1282.61   6
   1   7  -6 17799.4 1128.42   3
   1   7  -6 16751.9 715.679   6
   1   7  -5 5554.18 459.386   6
  -1   7   5 4138.67 678.708   6
  -1  -7   5 5222.83 701.524   1
   1  -7  -5 5923.21 824.618   1
   1   7  -5 5966.68 658.161   3
   1  -7  -4 222824. 4537.47   1
   1   7  -4 207708. 2941.11   6
  -1   7   4 217089. 4101.95   6
  -1  -7   4 211367. 4280.98   1
   1   7  -4 219462. 3810.27   3
  -1  -7   3 24277.0 1509.50   1
   1   7  -3 25481.6 1327.81   3
   1  -7  -3 26437.1 1564.68   1
   1   7  -3 24655.2 1079.56   6
  -1   7   3 24366.9 1372.22   6
   1   7  -2 40970.8 1447.31   6
  -1  -7   2 41219.6 1886.89   1
  -1   7   2 40087.8 1684.41   6
   1  -7  -2 42388.7 1968.03   1
   1  -7  -1 3281.61 576.125   1
   1   7  -1 2867.11 453.069   6
  -1  -7   1 2726.29 526.236   1
  -1   7   1 2839.43 476.111   6
   1  -7   0 164782. 3902.01   1
   1   7   0 170517. 3189.69   6
   1  -7   0 166961. 3236.99   5
  -1  -7   0 176495. 3946.47   1
   1   7   0 168473. 1579.70   4
  -1   7   0 171978. 3260.26   6
  -1  -7  -1 74906.8 2631.48   1
   1   7   1 75609.6 1292.18   4
  -1   7  -1 73723.3 2042.54   6
   1  -7   1 73606.2 2074.87   5
   1   7   1 73227.2 2177.96   6
   1  -7   1 72400.5 2550.09   1
   1  -7   2 59369.7 2320.13   1
   1   7   2 62159.9 2066.84   6
   1  -7   2 62112.2 1837.38   5
  -1   7  -2 63002.9 1810.56   6
  -1  -7  -2 62320.2 2361.87   1
  -1   7  -3 9944.54 700.067   6
   1   7   3 10958.0 922.178   6
   1  -7   3 10115.5 724.740   5
  -1  -7  -3 10715.5 1015.52   1
   1  -7   4 93239.6 2073.83   5
  -1   7  -4 94043.8 2329.21   3
  -1  -7  -4 91821.6 2955.75   1
   1   7   4 94305.7 2706.58   6
  -1   7  -4 94613.1 2009.03   6
  -1   7  -5 18209.5 1052.89   3
   1   7   5 17953.9 1239.01   6
   1  -7   5 17622.0 868.018   5
  -1   7  -5 18233.1 823.763   6
  -1  -7  -5 17428.8 1289.50   1
   1  -7   6 75097.9 1642.65   5
  -1   7  -6 68468.9 2030.37   3
   1   7   6 70327.6 2493.34   6
  -1  -7  -6 70635.3 2616.15   1
  -1   7  -6 70208.3 1498.64   6
   1  -7   7 13004.2 634.396   5
  -1  -7  -7 12230.5 1084.85   1
  -1   7  -7 12028.4 850.306   3
   1   7   7 11754.6 1084.87   6
   1  -7   7 10519.6 448.596   4
  -1   7  -7 11561.4 559.901   6
   1  -7   8 43619.5 1026.64   5
   1  -7   8 41319.1 1061.12   4
   1   7   8 42567.7 2066.90   6
   1   7   8 41502.8 2050.75   1
  -1   7  -8 39175.4 884.308   6
   1   7   9 600.984 291.583   6
   1   7   9 487.552 431.152   1
   1  -7   9 769.566 208.547   4
   1  -7   9 663.166 124.459   5
   1   7  10 52818.2 2413.27   1
   1  -7  10 55806.4 1475.18   4
   1   7  10 55395.6 2394.93   6
   1   7  11 5116.95 753.943   6
   1   7  11 5283.26 823.746   1
   1  -7  11 4440.69 613.777   3
   1  -7  11 5456.82 503.567   4
   1  -7  12-13.1493 236.022   3
   1  -7  12 346.434 278.783   8
   1   7  12-16.4070 298.830   6
   1   7  12 28.7420 297.604   1
   1   7  13 1324.57 464.197   6
   1   7  13 1950.38 573.599   1
   1  -7  13 863.371 403.315   8
   1  -7  13 1538.62 390.301   3
   1   7  13 2.27601 19.5124   7
   1   7  14 70849.0 2945.56   1
   1  -7  14 71203.6 2906.53   8
   1  -7  14 65787.0 2373.84   3
   1   7  14 68723.6 2963.85   6
   1   7  15 7194.99 959.353   6
   1  -7  15 8413.65 1031.19   8
   1  -7  15 7984.42 855.246   3
   1   7  15-0.17313 13.9534   7
  -1   7 -15-10.6071 36.7963   7
   1   7  15 7000.12 1033.17   1
   1  -7  16 99.1509 262.605   3
   1   7  16-3.65928 22.7099   7
   1   7  16 329.142 385.814   6
   1   7  16 245.104 535.383   1
   1  -7  16-599.734 455.888   8
  -1   7 -16-4.37628 29.2800   7
   1  -7  17 29828.7 2053.58   8
   1  -7  17 26011.7 1564.08   3
   1   7  17 28738.4 2000.91   1
   1   7  17 27676.9 1985.75   6
   1   7  18 28553.9 2050.49   6
   1  -7  18 28285.2 2053.04   8
   1   7  18 26149.3 1890.25   1
   1  -7  18 23725.1 1549.72   3
   1  -7  19 4789.65 719.399   3
   1  -7  19 5633.08 944.659   8
   1   7  19 4211.68 738.918   1
   1   7  19 5043.59 952.380   6
   1   7  20 4857.24 847.435   1
   1  -7  20 3671.16 686.061   3
   1  -7  20 3467.16 792.615   8
   1   7  20 4263.60 877.865   6
   1  -7  21 19820.4 1502.69   3
   1   7  21 20844.1 1873.32   1
   1  -7  21 21441.8 1931.22   8
   1  -7  21 20037.3 1404.00   2
   1  -7  22 11705.7 1561.90   8
   1  -7  22 9835.60 1136.65   3
   1   7  22 10600.4 1371.93   1
   1  -7  22 10764.1 1043.95   2
   1  -7  23 892.547 721.095   8
   1  -7  23 815.357 428.089   2
   1  -7  23 496.050 398.508   3
   1   7  23 1337.36 566.512   1
   1  -7  24 5070.16 1054.28   8
   1   7  24 3669.38 826.319   1
   1  -7  24 4604.89 676.712   2
   1  -7  24 4491.72 732.118   3
   1  -7  25 20438.5 1429.58   2
  -1  -7 -25 18090.6 1962.74   5
   1  -7  25 22647.5 2180.14   8
  -1  -7 -26 9738.88 1516.22   5
   1  -7  26 9166.07 1547.05   8
  -1  -7 -27 3684.75 976.886   5
   1  -7  27 4288.77 1153.65   8
  -1  -7 -28 5207.37 1403.46   5
   1  -7  28 4314.09 1242.43   8
  -1  -7 -29 7039.28 1326.78   5
   1  -7  29 7114.25 1528.60   8
  -1  -7 -30 1027.66 725.625   5
  -1  -7 -30 1173.48 627.045   2
  -1  -7 -31 4278.83 1136.11   5
  -1  -8  31 5674.59 966.717   3
  -1  -8  30-293.134 467.270   3
   1  -8 -30 66.2163 897.642   5
  -1  -8  29 608.362 458.707   3
   1  -8 -29 1624.02 760.999   5
  -1  -8  28 2464.75 970.698   8
  -1  -8  28 1742.51 530.051   3
   1  -8 -28 3703.95 1096.10   5
  -1  -8  27 3827.48 963.266   3
  -1  -8  27 4961.53 1153.17   8
   1  -8 -27 4204.45 1030.50   5
  -1  -8  26 339.708 428.193   3
  -1  -8  26-111.471 902.970   8
   1  -8 -26 1284.28 808.076   5
  -1  -8  25-1337.93 821.562   8
   1  -8 -25-462.245 755.689   5
  -1  -8  25 1079.11 579.489   3
  -1  -8  24 15991.9 1260.54   2
  -1  -8  24 15181.1 1523.22   3
  -1  -8  24 16306.7 1866.48   8
   1  -8 -24 17878.5 2002.20   5
  -1  -8  23 330.830 399.721   2
  -1   8  23 240.874 611.633   1
   1  -8 -23 489.813 542.022   5
  -1  -8  23 1842.41 855.977   8
  -1  -8  23 349.114 384.090   3
  -1  -8  22 3082.01 964.618   8
  -1   8  22 2077.50 716.891   1
  -1  -8  22 2870.67 705.332   3
  -1   8  22-1.17346 21.1441   7
   1  -8 -22 2524.34 768.224   5
  -1  -8  21-341.245 608.607   8
  -1   8  21-6.84954 28.6893   7
  -1  -8  21 989.083 551.375   3
   1  -8 -21-241.822 470.637   5
  -1   8  21 651.389 479.555   1
   1  -8 -20 19382.1 1902.17   5
  -1  -8  20 16822.9 1437.82   3
  -1  -8  20 19965.4 1879.08   8
  -1   8  20 18907.2 1826.97   1
  -1  -8  19 3316.01 647.708   3
  -1   8  19 3353.47 783.497   1
  -1  -8  19 3120.24 767.121   8
   1  -8 -19 3155.13 780.475   5
  -1  -8  18 12358.7 1427.85   8
   1  -8 -18 15322.4 1657.33   5
  -1   8  18 14807.9 1618.95   6
  -1   8  18 14690.2 1503.29   1
  -1  -8  18 13394.9 1267.41   3
   1  -8 -17 3866.56 835.422   5
  -1  -8  17 2701.00 649.233   3
  -1   8  17 2910.55 714.329   1
  -1  -8  17 3709.59 849.029   8
  -1   8  17 2460.04 654.303   6
  -1   8  16 12235.3 1379.95   6
  -1   8  16 14459.8 1434.46   1
  -1  -8  16 12438.3 1183.76   3
  -1  -8  16 15569.8 1549.99   8
  -1  -8  15 12719.3 1363.34   8
  -1   8  15 13178.9 1373.25   1
   1   8 -15 4.37752 24.4632   7
  -1  -8  15 11917.6 1148.07   3
  -1   8  15 11069.4 1265.57   6
  -1   8  15-12.2480 32.9844   7
  -1  -8  14 72044.9 2714.48   3
  -1   8  14 74268.0 3222.91   6
  -1   8  14 73475.7 3093.36   1
  -1  -8  14 75297.2 3174.00   8
  -1   8  13 3804.98 738.773   6
  -1  -8  13 4906.29 853.367   8
  -1  -8  13 4944.12 735.210   3
  -1   8  13 4941.83 808.861   1
  -1   8  12 8092.73 1082.48   6
  -1   8  12 6968.38 957.175   1
  -1  -8  12 8370.16 1056.56   8
  -1   8  11 6077.11 878.620   1
  -1  -8  11 4915.02 831.313   8
  -1   8  11 5354.69 853.835   6
  -1   8  10 70961.0 2820.52   1
  -1  -8  10 66731.7 1408.93   4
  -1   8  10 73492.5 2910.71   6
   1  -8 -10 69609.3 2856.60   1
  -1  -8  10 65480.2 1138.09   5
  -1  -8   9 5350.96 351.021   4
  -1   8   9 6004.99 870.885   6
  -1  -8   9 6250.49 433.602   5
  -1   8   9 5603.55 805.286   1
   1  -8  -9 6083.31 920.627   1
  -1   8   8-193.546 304.901   6
   1  -8  -8-401.407 405.233   1
  -1   8   8 90.4129 444.696   1
  -1  -8   8 464.606 203.595   5
  -1  -8   7 45234.2 1365.66   5
  -1   8   7 45403.5 2164.69   1
   1  -8  -7 44102.1 2237.57   1
   1   8  -7 43019.1 1186.42   6
  -1  -8   7 41979.1 2064.02   1
  -1   8   7 44184.2 2139.40   6
   1   8  -7 41478.3 1813.42   3
  -1  -8   6 98144.7 2169.63   5
  -1   8   6 97741.0 3084.38   6
  -1  -8   6 91356.6 3029.17   1
   1   8  -6 95318.4 2721.56   3
   1   8  -6 96757.5 1933.71   6
   1  -8  -6 94916.9 3276.69   1
  -1  -8   5 663.928 356.808   1
   1   8  -5 569.548 330.076   3
   1   8  -5 299.565 172.797   6
   1  -8  -5 195.867 292.119   1
  -1   8   5 514.041 349.231   6
  -1   8   4 12769.2 1121.80   6
   1   8  -4 13161.9 825.823   6
   1  -8  -4 14885.8 1291.50   1
  -1  -8   4 13869.9 1201.48   1
   1   8  -4 14061.9 1065.18   3
  -1  -8   3 11676.9 1142.08   1
   1   8  -3 11534.4 800.327   6
   1  -8  -3 11709.5 1171.13   1
  -1   8   3 11765.4 1047.53   6
   1   8  -3 10857.7 925.381   3
   1  -8  -2 70497.5 2779.96   1
   1   8  -2 70202.3 2033.63   6
  -1   8   2 70107.2 2395.69   6
  -1  -8   2 68539.4 2656.08   1
  -1   8   1 14167.9 1040.40   6
   1  -8  -1 13407.1 1062.69   5
   1   8  -1 14383.7 980.680   6
  -1  -8   1 14769.8 1230.52   1
   1  -8  -1 13131.6 1222.97   1
   1   8   0 20840.7 556.289   4
   1  -8   0 23525.6 1581.65   1
  -1   8   0 23135.2 1310.61   6
   1   8   0 23672.3 1294.19   6
  -1  -8   0 22739.0 1537.32   1
   1  -8   0 23092.4 1340.11   5
   1  -8   1 1018.48 340.869   5
   1   8   1 1300.34 366.420   6
   1   8   1 1467.14 222.384   4
  -1  -8  -1 656.103 486.889   1
   1  -8   1 638.241 397.789   1
  -1   8  -1 665.836 286.437   6
  -1  -8  -2 17930.1 1396.72   1
  -1   8  -2 18244.2 1062.45   6
   1  -8   2 18247.4 1429.63   1
   1   8   2 19194.7 757.864   4
   1  -8   2 17362.5 1079.10   5
   1   8   2 17955.7 1221.95   6
  -1  -8  -3 7700.44 965.357   1
   1  -8   3 7608.78 886.264   1
   1  -8   3 7101.07 676.760   5
   1   8   3 7640.47 832.598   6
  -1   8  -3 7772.67 676.455   6
   1   8   4 130532. 3384.75   6
  -1   8  -4 135412. 2626.77   6
  -1  -8  -4 132507. 3785.55   1
   1  -8   4 126378. 3607.03   1
   1  -8   4 131089. 2707.99   5
  -1   8  -4 131541. 2991.61   3
   1  -8   5 7929.46 643.905   5
  -1  -8  -5 7431.95 948.463   1
   1   8   5 7730.72 869.179   6
  -1   8  -5 6916.96 574.190   6
  -1   8  -5 8008.08 752.539   3
  -1   8  -6 4569.99 444.257   6
  -1   8  -6 3927.00 569.080   3
   1  -8   6 4579.76 499.364   5
   1   8   6 4318.35 665.398   6
  -1  -8  -6 4142.91 746.065   1
  -1   8  -7 6206.65 457.939   6
  -1   8  -7 6606.54 691.034   3
   1   8   7 6216.99 841.110   6
  -1  -8  -7 6486.59 900.111   1
   1  -8   7 6788.41 524.959   5
   1  -8   8 105447. 1873.83   5
   1   8   8 95978.2 3279.34   1
   1   8   8 96726.3 3218.67   6
  -1  -8  -8 96078.9 3296.23   1
  -1   8  -8 97059.7 1618.49   6
   1   8   9 40680.5 2138.59   6
   1  -8   9 39863.3 1020.97   5
  -1   8  -9 36451.7 843.448   6
   1   8   9 40591.1 2168.93   1
   1  -8   9 40021.1 1009.15   4
   1   8  10 22.3563 359.601   1
   1   8  10 129.078 353.441   6
   1  -8  10 72.4862 59.0720   5
   1  -8  10 39.1661 129.580   4
   1   8  10 14.8067 26.9018   7
   1  -8  11 1818.72 278.460   4
   1  -8  11 1611.90 523.438   8
   1   8  11 2278.01 610.663   1
   1   8  11 1189.55 500.118   6
   1   8  12 79166.3 3176.82   6
   1   8  12 80420.3 3190.15   1
   1  -8  12 76367.7 2999.14   8
   1  -8  12 82319.9 1958.78   4
   1  -8  13 1411.14 294.104   4
   1   8  13 1137.67 382.489   6
   1   8  13 2026.02 588.169   1
   1  -8  13 2166.38 574.603   8
   1   8  14 46.1252 46.9868   7
   1  -8  14 8968.49 729.804   4
  -1   8 -14 56.4301 66.9836   7
   1  -8  14 8358.15 887.323   3
   1  -8  14 8794.67 1133.49   8
   1   8  14 7955.19 1096.80   6
   1   8  14 8318.81 1111.78   1
   1  -8  15 2631.30 671.833   8
   1   8  15 1994.48 594.872   6
   1   8  15-5.61918 20.1960   7
   1  -8  15 2504.88 516.294   3
  -1   8 -15-21.9640 45.6976   7
   1  -8  15 2729.96 455.662   4
   1   8  15 1747.79 504.081   1
   1  -8  16 33328.0 1764.77   3
   1  -8  16 32240.2 2141.27   8
   1   8  16 29893.5 2104.22   6
   1   8  16 31793.9 2140.71   1
   1  -8  17 140.525 299.366   3
   1   8  17 5.13009 22.3190   7
   1   8  17-88.5199 574.584   1
   1  -8  17-80.0481 436.195   8
   1   8  17 721.576 470.668   6
   1   8  18 8580.45 1173.05   1
   1  -8  18 8667.35 1035.88   3
   1   8  18 7607.34 1150.50   6
   1  -8  18 7871.68 1123.38   8
   1  -8  19 3527.62 838.894   8
   1  -8  19 3319.52 656.939   3
   1   8  19 3230.88 829.171   1
   1   8  20 14718.9 1586.68   1
   1  -8  20 13645.4 1308.19   3
   1  -8  20 13111.7 1533.49   8
   1   8  21 12.0285 26.8898   7
   1  -8  21 569.928 538.259   8
   1   8  21 383.502 570.152   1
   1  -8  21-108.065 387.802   3
   1  -8  22 19930.4 1975.58   8
   1  -8  22 16904.8 1484.78   3
   1   8  22 17865.1 1838.61   1
   1  -8  23 1930.59 851.343   8
   1  -8  23 1837.40 453.894   2
   1  -8  23 475.135 379.194   3
   1  -8  24 6557.77 906.030   2
   1  -8  24 6188.32 1187.94   8
   1  -8  24 4974.31 846.371   3
  -1  -8 -24 4652.67 1020.29   5
  -1  -8 -25 7784.18 1376.57   5
   1  -8  25 10635.8 1070.52   2
   1  -8  25 10191.8 1613.77   8
   1  -8  25 8709.74 1130.73   3
   1  -8  26 9238.21 1557.76   8
   1  -8  26 6993.51 1058.55   3
  -1  -8 -26 9405.78 1591.91   5
   1  -8  27 211.584 739.936   8
  -1  -8 -27 317.593 615.241   5
   1  -8  27 231.111 434.004   3
  -1  -8 -28-61.9487 617.681   5
   1  -8  28 1459.20 717.167   8
   1  -8  28 326.871 429.700   3
   1  -8  29 7079.27 982.899   3
  -1  -8 -29 7570.73 1349.43   5
  -1  -8 -30 3294.82 1176.97   5
  -1  -9  29 985.655 549.948   3
   1  -9 -28 96.6968 617.731   5
  -1  -9  28 576.479 543.032   3
   1  -9 -27 4213.29 1125.31   5
  -1  -9  27 3952.64 907.348   3
  -1  -9  27 4086.72 1111.32   8
  -1  -9  26-614.618 794.074   8
   1  -9 -26 1206.65 1131.63   5
  -1  -9  26 1065.63 672.664   3
   1  -9 -25 6030.60 1309.23   5
  -1  -9  25 5765.77 1038.45   3
  -1  -9  25 7029.15 1458.93   8
   1  -9 -24 1765.89 690.336   5
  -1  -9  24 1627.28 531.921   3
  -1  -9  24 3009.10 960.305   8
   1  -9 -23 12667.5 1763.59   5
  -1  -9  23 11668.9 1565.93   8
  -1  -9  23 11016.7 1237.48   3
  -1  -9  22 11967.7 1280.34   3
  -1  -9  22 14026.8 1749.19   8
   1  -9 -22 11114.9 1568.59   5
  -1   9  21 4694.79 964.693   1
  -1  -9  21 3195.45 886.814   8
  -1  -9  21 2752.39 585.866   3
   1  -9 -21 4295.84 1060.78   5
  -1  -9  20 4309.92 838.912   3
  -1  -9  20 4321.31 997.425   8
   1  -9 -20 5509.58 1210.08   5
  -1   9  20 4832.13 1050.02   1
  -1  -9  19 12545.4 1333.28   3
  -1   9  19 12845.2 1590.86   1
  -1  -9  19 11634.9 1471.28   8
   1  -9 -19 11916.0 1686.76   5
   1  -9 -18 16907.9 1822.89   5
  -1  -9  18 17139.5 1451.87   3
  -1   9  18 17685.6 1673.67   1
  -1  -9  18 20315.5 1886.71   8
   1  -9 -17 50.2832 475.276   5
  -1  -9  17-5.10089 479.816   3
  -1   9  17-978.606 654.085   1
  -1  -9  17-357.992 468.925   8
  -1  -9  16 17192.4 1658.43   8
   1  -9 -16 18390.6 1850.27   5
  -1  -9  16 15524.8 1381.50   3
  -1   9  16 17881.8 1671.66   6
  -1   9  16 173.796 97.8306   7
  -1   9  16 18210.4 1716.96   1
   1   9 -16 11.4820 28.9975   7
   1   9 -15-4.15836 20.1327   7
   1  -9 -15 949.920 500.302   5
  -1  -9  15 1815.24 647.804   8
  -1   9  15 0.76267 16.1814   7
  -1   9  15 1913.43 612.589   1
  -1   9  15 2130.66 588.002   6
  -1  -9  14 18253.5 1652.14   8
  -1   9  14 18088.7 1651.82   6
  -1   9  14 20970.1 1728.82   1
  -1   9  13 8524.59 1116.34   6
  -1   9  13 8908.96 1094.57   1
  -1  -9  13 7705.62 1085.58   8
  -1  -9  13 8391.10 608.385   4
  -1  -9  12 70961.3 3074.98   8
  -1   9  12 71123.4 3133.70   6
  -1  -9  12 67316.6 1570.38   4
  -1   9  12 70481.6 3059.30   1
  -1   9  11 635.922 348.114   6
  -1   9  11 866.536 554.721   1
   1   9 -11 13.0055 28.3574   7
  -1  -9  11 442.101 116.850   5
  -1  -9  11 792.719 155.914   4
   1  -9 -10 1946.33 687.149   1
  -1  -9  10 1266.65 228.736   5
  -1   9  10 906.146 583.011   1
   1   9 -10-1.30072 14.6111   7
  -1   9  10 2090.47 628.816   6
  -1   9   9 3986.26 769.702   1
  -1  -9   9 2649.89 623.125   1
  -1  -9   9 4347.89 411.980   5
  -1   9   9 2981.08 721.205   6
   1  -9  -9 4096.90 801.848   1
  -1   9   8 72396.1 2929.84   1
  -1   9   8 71385.4 2866.23   6
  -1  -9   8 79519.3 1888.31   5
   1  -9  -8 73767.5 3134.48   1
  -1  -9   8 72893.3 2942.36   1
   1   9  -8 75454.5 2597.77   3
  -1  -9   7 4879.11 822.258   1
  -1  -9   7 5334.34 525.594   5
   1   9  -7 5979.68 762.970   3
   1   9  -7 5359.56 471.032   6
   1  -9  -7 4877.50 840.481   1
  -1   9   7 4549.68 774.208   6
   1   9  -6 518.994 224.447   6
  -1  -9   6 2048.20 545.296   1
  -1  -9   6 1483.69 326.016   5
   1   9  -6 573.437 327.999   3
  -1   9   6 656.916 359.003   6
   1  -9  -6 1897.44 724.377   1
  -1  -9   5 948.942 435.953   1
   1   9  -5-17.8959 35.8025   7
  -1   9   5 1341.31 481.660   6
   1   9  -5 811.964 394.828   3
   1  -9  -5 1638.56 605.978   1
  -1  -9   5 836.592 307.035   5
   1   9  -5 890.579 273.874   6
   1   9  -4 105007. 2466.04   6
   1  -9  -4 105376. 3659.68   1
   1   9  -4 105106. 2987.89   3
  -1   9   4 108415. 3268.57   6
  -1  -9   4 106794. 3526.03   1
  -1  -9   3 5161.10 827.627   1
   1   9  -3 4742.25 577.673   6
   1  -9  -3 5120.38 740.181   5
  -1   9   3 4963.98 711.155   6
   1  -9  -3 4433.12 811.189   1
   1   9  -3 6279.58 749.363   3
  -1  -9   2 20419.0 1578.33   1
  -1   9   2 20182.2 1374.17   6
   1  -9  -2 19559.2 1557.85   1
   1  -9  -2 18428.7 1352.00   5
   1   9  -2 19615.4 1173.52   6
   1  -9  -1 496.932 295.341   5
   1   9  -1 909.331 296.371   6
  -1   9   1 1301.25 406.969   6
  -1  -9   1 1253.56 483.738   1
   1  -9  -1 881.733 486.638   1
   1   9   0 34692.5 1662.90   6
   1  -9   0 33291.9 1683.27   5
  -1   9   0 34809.8 1671.67   6
   1  -9   0 34695.1 2021.58   1
  -1  -9   0 34116.0 2026.94   1
   1  -9   1 5331.73 671.134   5
   1   9   1 4117.41 620.958   6
   1   9   1 4604.29 333.519   4
  -1  -9  -1 4490.92 810.400   1
  -1   9  -1 5010.61 667.319   6
   1  -9   1 4832.94 862.617   1
   1  -9   2 71235.4 2310.15   5
   1   9   2 73521.2 1490.58   4
   1  -9   2 69204.8 2878.20   1
   1   9   2 73608.6 2535.01   6
  -1   9  -2 71574.2 2238.96   6
  -1  -9  -2 74618.6 2953.92   1
  -1   9  -3 337.220 209.303   3
  -1  -9  -3 730.588 390.157   1
   1  -9   3 736.023 304.704   5
   1   9   3 132.701 226.089   6
  -1   9  -3 590.699 267.995   6
   1  -9   3 987.207 469.642   1
  -1  -9  -4 20926.3 1641.32   1
   1  -9   4 20099.4 1565.62   1
   1  -9   4 19921.1 1163.36   5
   1   9   4 19527.1 1391.25   6
  -1   9  -4 19563.9 1093.25   6
  -1   9  -4 18817.2 1245.08   3
  -1   9  -5 2057.44 536.162   3
  -1  -9  -5 921.593 498.704   1
   1   9   5 1286.41 398.882   6
  -1   9  -5 1452.87 308.272   6
   1  -9   5 1563.65 344.312   5
   1  -9   5 1132.77 409.151   1
  -1   9  -6 71312.7 2360.56   3
   1   9   6 72907.7 2826.57   6
  -1  -9  -6 70296.6 2939.24   1
   1  -9   6 75361.4 2041.27   5
   1   9   6 69281.7 2851.84   1
  -1   9  -6 72016.6 1861.15   6
   1  -9   7 6991.05 610.169   5
  -1   9  -7 6794.07 531.599   6
  -1   9  -7 6272.31 716.709   3
  -1  -9  -7 6593.68 971.211   1
   1   9   7 5673.60 854.033   6
   1   9   7 5843.80 928.825   1
   1   9   8 5554.22 882.998   6
  -1   9  -8 5596.12 699.358   3
  -1   9  -8 5730.74 456.522   6
   1   9   8 6128.66 942.094   1
   1  -9   8 6795.25 555.186   5
  -1  -9  -8 6034.82 947.984   1
   1  -9   9 2494.08 329.394   5
  -1   9  -9 2595.40 279.983   6
   1   9   9 2955.65 720.581   6
   1   9   9 2301.81 558.720   1
   1   9  10 90870.4 3461.18   1
   1  -9  10 90393.2 1525.99   5
   1   9  10 92008.3 3393.89   6
   1   9  11 989.227 505.895   6
   1  -9  11 1286.63 232.961   4
   1   9  11 1037.36 529.381   1
   1   9  11 2.40184 15.7543   7
   1  -9  11 855.239 435.063   8
   1  -9  11 868.981 133.470   5
   1  -9  12 4774.63 844.183   8
   1  -9  12 4321.16 429.833   4
   1   9  12 4771.23 900.323   6
   1   9  12 4806.49 922.875   1
   1   9  13 983.713 582.594   1
   1  -9  13 606.630 220.279   4
   1   9  13 919.255 526.030   6
   1   9  13-7.01129 21.2319   7
   1  -9  13 715.940 388.690   8
   1  -9  14 89047.2 2221.39   4
   1  -9  14 91124.9 3536.50   8
   1   9  14 90657.5 3685.39   6
   1   9  14 92681.3 3733.13   1
   1  -9  15-225.399 398.265   8
   1   9  15-330.330 426.392   6
   1  -9  15-1.96502 274.132   4
  -1   9 -15-8.04479 31.2828   7
  -1   9 -16 25.3991 47.1301   7
   1   9  16 14697.6 1541.49   1
   1  -9  16 14416.2 1022.08   4
   1   9  16 13102.0 1476.16   6
   1  -9  16 14417.3 1516.73   8
   1   9  16 2.64736 17.9439   7
   1  -9  17 23379.9 1320.40   4
   1  -9  17 22737.6 1609.24   3
   1  -9  17 23453.9 1920.54   8
   1   9  17 22213.1 1911.03   1
   1   9  18 14719.0 1669.63   1
   1  -9  18 15962.1 1365.24   3
   1  -9  18 15895.3 1148.00   4
   1  -9  18 14473.3 1590.83   8
   1  -9  19 88.3682 280.715   4
   1   9  19 420.120 484.133   1
   1  -9  19 967.152 557.450   8
   1  -9  19 72.0403 430.409   3
   1  -9  20 20100.6 1548.01   3
   1  -9  20 23593.9 2047.74   8
   1  -9  20 18927.7 1376.67   4
   1  -9  21 17027.0 1554.92   3
   1  -9  21 19685.7 1929.02   8
   1  -9  21 18216.9 1424.96   4
   1  -9  22 2348.73 613.708   4
   1  -9  22 3582.62 1005.72   8
   1  -9  22 2910.99 700.589   3
   1  -9  23-935.106 968.278   8
   1  -9  23-645.806 566.072   4
  -1  -9 -23 595.942 510.386   5
   1  -9  23-1001.10 644.733   3
  -1  -9 -24 7122.73 1278.08   5
   1  -9  24 8513.83 1386.65   8
   1  -9  24 7808.55 867.770   2
   1  -9  24 7368.55 1118.57   3
   1  -9  24 6885.71 985.410   4
   1  -9  25 22256.5 2263.38   8
   1  -9  25 20781.1 1710.35   3
  -1  -9 -25 25174.9 2494.55   5
   1  -9  26 969.634 562.354   3
  -1  -9 -26 1471.95 1058.67   5
   1  -9  26 1220.16 813.143   8
  -1  -9 -27 47.4757 798.808   5
   1  -9  27 907.958 633.790   8
   1  -9  27 984.680 557.108   3
   1  -9  28 955.422 436.748   3
  -1  -9 -28 2382.41 1403.84   5
  -1 -10  27 1525.81 683.016   3
  -1 -10  26 1087.13 687.756   8
   1 -10 -26 50.1271 638.140   5
  -1 -10  26 1173.65 698.200   3
  -1 -10  25 1290.63 728.597   3
   1 -10 -25 1431.21 901.647   5
  -1 -10  25 2156.09 1086.57   8
  -1 -10  24 4852.50 1020.65   3
   1 -10 -24 5645.09 1291.75   5
  -1 -10  24 7033.13 1342.23   8
  -1 -10  23-357.864 616.336   3
  -1 -10  23 195.573 650.369   8
   1 -10 -23-349.155 889.320   5
  -1 -10  22 543.420 401.057   4
  -1 -10  22-365.811 613.683   8
   1 -10 -22 1278.96 557.841   5
  -1 -10  22 498.244 435.689   3
  -1  10  21-6.78729 23.0099   7
   1 -10 -21 1570.54 699.988   5
  -1 -10  21 1955.98 744.448   3
  -1 -10  21 1115.58 629.927   8
  -1 -10  21 1547.92 499.198   4
   1 -10 -20 23893.6 2297.04   5
  -1 -10  20 25152.5 2217.28   8
  -1 -10  20 22101.7 1882.85   3
  -1 -10  20 22907.4 1433.07   4
  -1  10  19-11.3952 29.2762   7
  -1 -10  19 1868.65 572.518   3
  -1 -10  19 1181.53 564.817   8
  -1 -10  19 1880.91 447.313   4
   1 -10 -19 1756.15 578.199   5
  -1 -10  18 3910.42 570.491   4
  -1 -10  18 3239.44 897.027   8
   1 -10 -18 5485.98 1162.52   5
  -1  10  17-104.085 607.402   1
   1 -10 -17-975.284 872.178   5
  -1 -10  17-152.672 449.192   8
  -1 -10  17-173.114 234.606   4
  -1 -10  16 18334.6 1045.74   4
  -1 -10  16 19578.8 1794.28   8
  -1  10  16 21395.8 1902.08   1
   1 -10 -16 19542.5 1987.01   5
  -1 -10  15-53.1649 180.619   4
  -1  10  15-10.9621 27.7652   7
   1 -10 -15-1071.57 771.324   5
  -1 -10  15-792.158 630.110   8
  -1  10  14 36588.6 2449.73   6
  -1 -10  14 37419.0 2380.29   8
   1 -10 -14 34181.4 2404.38   5
  -1  10  14 34706.5 2355.62   1
  -1 -10  14 33928.8 1167.66   4
   1 -10 -13-694.267 552.236   5
  -1  10  13-149.893 421.168   1
   1  10 -13-3.86977 20.0267   7
  -1  10  13-79.6702 351.833   6
  -1 -10  13-48.8592 131.727   4
  -1 -10  13-146.230 440.798   8
  -1  10  12 4189.69 908.058   6
  -1  10  12 5231.45 928.803   1
   1 -10 -12 4606.71 917.690   5
  -1 -10  12 3366.73 260.280   4
  -1 -10  12 4344.87 892.670   8
  -1  10  11 728.496 542.568   1
  -1  10  11-102.765 532.655   6
  -1 -10  11 525.869 640.350   1
   1 -10 -11 343.302 405.391   5
  -1 -10  11 342.029 131.639   5
   1  10 -11-3.57420 18.7518   7
   1 -10 -11 607.690 457.751   1
   1 -10 -10 68762.4 3201.88   5
  -1 -10  10 82184.5 1786.71   5
  -1 -10  10 73887.6 3228.51   1
  -1  10  10 72394.9 3247.35   6
  -1  10  10 75483.2 3283.63   1
   1 -10 -10 75438.8 3352.37   1
   1 -10  -9 1861.90 606.224   5
  -1 -10   9 3054.87 395.824   5
   1 -10  -9 2150.53 666.257   1
  -1 -10   9 2149.51 672.034   1
  -1  10   9 2004.84 571.660   6
  -1 -10   8 327.656 255.025   5
  -1  10   8 766.917 501.089   6
   1 -10  -8 2418.42 828.191   1
   1 -10  -8 2505.89 697.623   5
   1  10  -8 623.178 460.276   3
  -1 -10   8 350.781 508.975   1
  -1  10   7 3048.58 731.877   6
  -1 -10   7 2824.44 455.009   5
   1  10  -7 2553.95 546.310   3
   1 -10  -7 2103.42 614.122   5
  -1 -10   7 1942.12 608.807   1
   1  10  -7 2248.26 342.081   6
   1 -10  -7 3467.17 897.718   1
   1 -10  -6 102629. 3594.22   5
   1 -10  -6 106397. 3921.14   1
  -1 -10   6 108775. 2703.63   5
  -1 -10   6 104146. 3721.10   1
  -1  10   6 112320. 3649.42   6
   1  10  -6 104712. 2404.27   6
   1  10  -6 99034.3 3097.54   3
   1  10  -5 2260.42 546.005   3
   1 -10  -5 2660.89 745.620   1
  -1  10   5 2525.19 577.240   6
   1  10  -5 2261.86 404.021   6
  -1 -10   5 2307.36 726.972   1
   1  10  -5 21.1272 39.1466   7
   1 -10  -5 2733.09 620.621   5
  -1 -10   5 2242.39 435.189   5
   1 -10  -4 29951.6 1878.41   5
   1  10  -4 28243.3 1384.44   6
  -1  10   4 28470.7 1791.14   6
  -1 -10   4 30551.2 1571.56   5
  -1 -10   4 32023.2 2064.33   1
   1  10  -4 28585.2 1696.28   3
   1 -10  -4 31554.1 2175.02   1
  -1 -10   3 584.758 441.997   1
   1 -10  -3 1171.29 864.960   1
  -1  10   3 595.409 429.367   6
   1 -10  -3 329.357 443.942   5
   1  10  -3 418.370 279.050   6
   1  10  -3 82.3486 272.802   3
   1 -10  -2 178855. 4349.45   5
  -1  10   2 177430. 4230.14   6
  -1 -10   2 178115. 4824.01   1
   1 -10  -2 168737. 4812.79   1
   1  10  -2 178730. 3710.19   6
   1  10  -1 1191.79 393.327   6
  -1  10   1 1346.72 185.322   4
   1 -10  -1 1801.86 506.649   5
  -1  10   1 1759.93 547.580   6
   1 -10  -1 1382.23 627.021   1
  -1 -10   1 1379.63 613.110   1
   1 -10   0 70605.6 3132.48   1
   1  10   0 72739.9 2536.21   6
  -1  10   0 74932.3 2603.42   6
   1 -10   0 73284.9 2663.96   5
  -1 -10   0 74910.8 3173.13   1
   1 -10   1 434.471 476.319   1
   1  10   1 446.517 116.486   4
   1  10   1 320.590 348.020   6
  -1 -10  -1 170.373 463.265   1
  -1  10  -1 225.319 276.137   6
   1 -10   1 385.254 296.143   5
   1  10   2 107994. 1777.68   4
  -1  10  -2 106724. 2914.71   6
   1 -10   2 105849. 3011.08   5
   1  10   2 105176. 3209.04   6
  -1 -10  -2 106563. 3836.81   1
   1 -10   2 99705.3 3642.91   1
  -1 -10  -3 726.965 697.491   1
   1  10   3 402.231 212.349   4
   1 -10   3 459.278 295.207   5
  -1  10  -3 820.870 359.836   6
   1  10   3 888.019 480.605   6
  -1  10  -3 256.546 267.760   3
   1 -10   3-256.598 583.834   1
   1 -10   4 151154. 3411.08   5
  -1 -10  -4 147256. 4524.85   1
   1  10   4 149799. 4007.61   6
  -1  10  -4 144925. 3530.27   3
  -1  10  -4 142765. 3142.15   6
   1  10   4 148730. 2614.13   4
  -1  10  -5 1860.48 392.922   6
  -1  10  -5 2155.91 541.632   3
   1 -10   5 2113.79 439.437   5
  -1 -10  -5 3450.23 901.868   1
   1 -10   5 1917.44 611.434   1
   1  10   5 1893.65 532.720   6
  -1  10  -6 17763.9 1002.07   6
  -1  10  -6 16745.9 1203.08   3
  -1 -10  -6 19044.9 1693.21   1
   1 -10   6 16486.3 1537.94   1
   1 -10   6 18772.1 1118.98   5
   1  10   6 16175.4 1431.98   6
  -1  10  -7 639.520 212.991   6
   1 -10   7 1025.59 300.535   5
  -1  10  -7 599.602 369.119   3
  -1 -10  -7 770.353 520.591   1
   1  10   7 563.075 489.501   1
   1 -10   7 421.627 456.341   1
   1  10   7 1189.37 484.713   6
  -1  10  -8 64309.9 1639.81   6
  -1 -10  -8 60744.3 2981.42   1
   1 -10   8 68264.1 1893.91   5
  -1  10  -8 60159.4 2270.50   3
   1  10   8 61830.5 2829.88   6
   1  10   8 58110.7 2799.63   1
  -1  10  -9-4.30285 28.7037   7
   1  10   9 13225.0 1371.57   6
  -1  10  -9 14140.0 699.483   6
   1 -10   9 16081.7 851.975   5
   1  10   9 14435.7 1518.50   1
   1  10   9 6.10763 16.2104   7
  -1 -10  -9 15273.3 1518.62   1
   1  10  10 266.379 340.236   6
   1 -10  10 76.8164 158.824   5
   1  10  10-2.53711 12.2130   7
   1 -10  11 127.780 100.270   5
   1  10  11-6.80445 386.506   1
  -1  10 -11-31.9873 50.1326   7
   1  10  12 66607.8 3233.85   1
   1  10  12 70693.6 3256.89   6
   1 -10  12 67840.0 3039.03   8
   1 -10  13 510.110 163.903   4
  -1  10 -13 79.3717 75.1006   7
   1  10  13 5.39673 17.9460   7
   1 -10  13-544.731 575.854   8
   1  10  13 201.786 454.541   1
   1  10  13 236.857 426.628   6
   1  10  14 8581.60 1351.12   1
   1  10  14 9821.36 1314.74   6
   1 -10  14 8654.26 1184.84   8
   1 -10  14 8786.47 650.527   4
   1 -10  15 151.329 518.960   8
   1 -10  15 677.027 218.000   4
  -1  10 -15 10.6851 30.4475   7
   1  10  16 0.56360 11.2723   7
   1 -10  16 12984.4 920.581   4
   1  10  16 14420.0 1618.68   1
   1 -10  16 11625.4 1400.04   8
  -1  10 -16 2.57495 21.8990   7
   1 -10  17 274.209 255.060   4
   1 -10  17 510.327 507.800   8
   1 -10  18 14059.6 1605.64   8
   1 -10  18 14972.5 1069.98   4
   1 -10  19 409.339 278.177   4
   1 -10  19-238.444 471.836   8
   1 -10  20 344.994 360.446   4
   1  10  20 11.1625 23.3004   7
   1 -10  21 616.700 303.951   4
   1 -10  21 60.2401 523.233   3
   1 -10  21-174.000 716.449   8
   1 -10  22 20176.0 1711.02   3
   1 -10  22 18837.4 1947.11   8
  -1 -10 -22 19661.4 2252.83   5
  -1 -10 -23-1145.97 811.127   5
   1 -10  23-295.930 703.207   8
   1 -10  23-335.083 560.975   3
  -1 -10 -24 416.433 765.816   5
   1 -10  24 697.870 837.360   8
   1 -10  24 839.327 490.375   3
   1 -10  25 1343.75 679.601   8
   1 -10  25 2560.49 685.691   3
   1 -10  26 895.915 454.555   3
  -1 -10 -26 1578.15 1186.09   5
   1 -10  26 1340.63 689.240   8
  -1 -11  25 215.055 580.989   3
  -1 -11  24 304.170 685.198   8
   1 -11 -24 373.118 1100.25   5
  -1 -11  23 4871.49 1194.72   8
   1 -11 -23 4111.82 1011.88   5
  -1 -11  22 13861.7 1824.19   8
   1 -11 -22 12634.7 1818.47   5
   1 -11 -21 362.288 778.330   5
  -1  11  21 5.63555 19.4046   7
   1 -11 -20 1614.61 758.596   5
  -1  11  20-0.71456 14.5218   7
  -1 -11  20 936.766 697.712   8
   1 -11 -19 2560.46 811.397   5
  -1 -11  19 2450.33 823.335   8
   1 -11 -18 40191.7 2987.47   5
  -1 -11  18 39361.7 2773.27   8
  -1 -11  18 36457.1 1494.29   4
  -1  11  17-5.12960 20.8897   7
  -1 -11  17 274.872 192.617   4
  -1 -11  17-426.958 631.913   8
   1 -11 -17-321.135 624.944   5
  -1 -11  16 11910.0 744.383   4
   1 -11 -16 15696.7 1894.01   5
  -1 -11  16 13686.0 1683.78   8
   1 -11 -15 610.314 537.576   5
  -1  11  15 5.64665 21.4553   7
  -1 -11  15 981.685 596.908   8
  -1 -11  15 1639.96 242.723   4
  -1 -11  14 34410.8 2525.94   1
  -1 -11  14 33983.8 2388.40   8
   1 -11 -14 32419.7 2485.70   5
  -1  11  13 1888.72 699.639   1
  -1 -11  13 1872.49 617.672   8
   1 -11 -13 2971.89 808.649   5
  -1 -11  13 2406.67 867.738   1
   1  11 -13-5.73720 20.2793   7
  -1  11  13-2.08840 15.3370   7
  -1  11  12 33027.3 2340.20   6
   1 -11 -12 34682.5 2452.62   5
  -1 -11  12 26019.1 763.249   5
  -1 -11  12 33273.7 2404.27   1
  -1  11  11 92.3816 508.708   6
  -1 -11  11-46.9092 144.288   5
  -1 -11  11 199.094 508.292   1
   1 -11 -11 270.351 537.392   5
   1 -11 -11 392.601 578.423   1
  -1 -11  10 20332.3 996.417   5
   1 -11 -10 15905.3 1660.22   5
   1 -11 -10 18264.9 1796.66   1
  -1  11  10 16398.5 1611.47   6
  -1 -11  10 16253.8 1605.81   1
   1 -11  -9 2847.66 742.202   1
  -1 -11   9 2636.91 883.559   1
  -1  11   9 3737.24 832.175   6
   1 -11  -9 2175.12 700.105   5
  -1 -11   9 3404.89 443.730   5
   1 -11  -8 42105.2 2614.71   1
  -1 -11   8 47226.0 1776.79   5
  -1  11   8 39196.0 2374.73   6
  -1 -11   8 37950.4 2434.65   1
   1 -11  -8 42929.2 2554.63   5
   1  11  -8 39869.9 2085.13   3
  -1  11   7 2566.44 664.275   6
  -1 -11   7 2512.74 478.782   5
   1  11  -7 3629.63 492.927   6
   1 -11  -7 2026.90 614.209   5
   1 -11  -7 2622.45 744.902   1
   1  11  -7 2797.00 593.760   3
  -1 -11   7 3532.61 793.845   1
   1 -11  -6 3866.70 810.717   5
  -1 -11   6 2631.42 724.312   1
   1  11  -6 2591.84 622.313   3
   1 -11  -6 2595.42 873.136   1
   1  11  -6 2831.80 489.028   6
  -1  11   6 2868.87 718.552   6
  -1 -11   6 2530.61 507.760   5
   1  11  -5 3452.26 493.471   6
   1 -11  -5 4847.00 971.188   1
   1  11  -5 3734.36 719.620   3
  -1 -11   5 2916.24 738.300   1
  -1  11   5 3604.98 725.658   6
   1 -11  -5 5289.36 965.212   5
  -1 -11   5 3316.30 561.496   5
  -1 -11   4 31009.6 2141.74   1
  -1  11   4 34544.4 2053.65   6
  -1 -11   4 32633.4 1759.53   5
   1 -11  -4 29255.1 1983.79   5
   1  11  -4 30409.3 1526.51   6
   1  11  -4 32284.2 1826.18   3
   1 -11  -4 32611.7 2235.93   1
   1  11  -3 1897.59 580.170   3
   1  11  -3 2619.97 534.027   6
   1 -11  -3 1727.25 512.704   5
  -1 -11   3 2135.89 518.645   5
  -1  11   3 2166.54 543.954   6
  -1 -11   3 2881.69 826.603   1
   1 -11  -3 1741.85 633.726   1
   1 -11  -2 7462.73 978.092   5
  -1 -11   2 6994.74 901.584   5
  -1  11   2 6374.25 432.832   4
   1 -11  -2 6914.18 1142.62   1
  -1 -11   2 7828.97 1193.65   1
  -1  11   2 7398.81 953.515   6
   1  11  -2 7511.91 962.233   3
   1  11  -2 7447.08 840.939   6
   1 -11  -1-392.212 338.356   5
   1  11  -1-151.404 269.456   6
   1 -11  -1 265.445 425.186   1
  -1  11   1-270.430 314.590   6
  -1 -11   1-965.554 562.631   1
   1 -11   0 18657.8 1438.75   5
  -1  11   0 18235.4 1400.81   6
  -1 -11   0 17646.5 1688.01   1
   1 -11   0 17902.1 1652.33   1
   1  11   0 18544.9 1344.96   6
  -1  11  -1 57.2253 263.652   6
   1 -11   1 607.665 433.266   1
  -1 -11  -1 1142.84 563.947   1
   1  11   1 684.366 364.167   6
   1 -11   1 130.522 330.824   5
   1  11   2 67276.6 2712.32   6
   1 -11   2 70685.1 2636.76   5
   1 -11   2 64905.6 3123.33   1
   1  11   2 68037.9 1340.88   4
  -1 -11  -2 65591.1 3211.85   1
  -1  11  -2 66466.3 2437.19   6
  -1  11  -3 2646.46 536.405   3
  -1 -11  -3 2996.96 760.229   1
   1 -11   3 3864.33 641.187   5
  -1  11  -3 2462.93 496.360   6
   1 -11   3 3161.82 821.065   1
   1  11   3 3255.78 376.239   4
   1  11   3 2806.51 679.439   6
   1  11   4 3119.66 400.495   4
   1 -11   4 2400.45 532.001   5
  -1  11  -4 2799.03 511.148   6
  -1 -11  -4 3401.68 835.832   1
  -1  11  -4 2032.04 484.249   3
   1 -11   4 2946.61 872.398   1
   1  11   4 2465.59 561.473   6
   1  11   5 2162.31 612.980   6
  -1  11  -5 2319.12 449.637   6
   1 -11   5 2864.10 780.574   1
   1  11   5 1905.10 347.554   4
   1 -11   5 2605.11 538.288   5
  -1 -11  -5 3007.88 816.269   1
  -1  11  -5 2304.47 569.602   3
   1 -11   6 81625.4 2500.16   5
  -1 -11  -6 74509.5 3487.95   1
  -1  11  -6 74753.6 2195.05   6
  -1  11  -6 72870.2 2683.56   3
   1  11   6 76492.0 3133.94   6
   1 -11   6 67538.5 3325.59   1
   1 -11   7 2864.39 520.580   5
   1  11   7 2657.10 666.736   6
   1 -11   7 3344.94 830.110   1
  -1  11  -7 2129.15 577.048   3
  -1 -11  -7 2981.22 743.174   1
  -1  11  -7 2163.28 388.161   6
  -1  11  -8 12715.9 804.145   6
   1  11   8 13227.0 1399.31   6
  -1  11  -8 13060.7 1164.11   3
  -1 -11  -8 11615.8 1410.56   1
   1 -11   8 11170.9 1341.11   1
   1 -11   8 13920.0 947.038   5
   1 -11   9 81.6860 493.144   1
  -1  11  -9 550.323 194.000   6
   1 -11   9 841.832 275.584   5
   1  11   9 1074.46 503.780   6
   1  11   9 582.873 476.345   1
  -1 -11  -9 547.659 455.707   1
   1  11   9-5.05282 14.4237   7
   1 -11  10 71689.2 3498.45   1
   1 -11  10 83382.9 1903.40   5
   1  11  10 78176.1 3547.08   1
   1  11  10 76873.0 3422.94   6
   1  11  11 1219.84 517.169   6
   1 -11  11 1387.41 250.941   5
   1  11  11 1574.41 820.576   1
   1  11  12 19648.5 1865.50   1
   1 -11  12 18609.3 1645.35   8
   1  11  12 19855.9 1783.80   6
   1 -11  12 15345.5 549.203   5
   1  11  13 0.54707 10.4129   7
  -1  11 -13-2.99280 20.4833   7
   1 -11  14 60752.3 3145.45   8
  -1  11 -14 18.6377 38.2211   7
   1 -11  15 3351.80 801.304   8
   1 -11  15 3268.07 368.668   4
   1 -11  16 25629.7 2083.86   8
   1 -11  16 22379.0 1065.72   4
   1 -11  17 97.3149 216.277   4
   1 -11  17 544.081 626.291   8
   1 -11  18 11737.2 890.789   4
   1 -11  18 10977.4 1509.36   8
   1  11  19-3.77343 14.2946   7
   1 -11  19 1828.40 802.615   8
  -1 -11 -20 21096.8 2277.86   5
   1 -11  20 18992.8 1912.00   8
  -1 -11 -21 1131.66 588.018   5
   1 -11  21 2021.97 805.192   8
   1 -11  22 2981.26 963.437   8
  -1 -11 -22 3557.86 1393.46   5
  -1 -11 -23 1036.12 690.202   5
   1 -11  23 921.860 746.952   8
   1 -11  24 5648.62 1129.88   8
  -1 -11 -24 10431.1 1927.42   5
   1 -11  25 1291.42 651.070   8
  -1 -12  23 1057.99 781.812   8
   1 -12 -22 1373.64 909.498   5
  -1 -12  22 1475.22 739.175   8
  -1 -12  21 735.275 807.698   8
   1 -12 -21 804.382 890.474   5
  -1 -12  20 20419.4 2162.94   8
   1 -12 -20 19279.4 2255.02   5
   1 -12 -19 4497.21 1128.32   5
  -1 -12  19 3889.46 890.471   8
   1 -12 -18 2465.92 952.475   5
  -1 -12  18 1532.72 721.299   1
  -1  12  18 4.70431 16.8405   7
  -1 -12  18 3207.35 934.016   8
  -1 -12  17 231.618 741.077   8
  -1 -12  17 1516.68 638.966   1
  -1  12  17-1.81754 14.5200   7
   1 -12 -17-202.280 790.743   5
  -1 -12  16 8078.43 1292.50   8
   1 -12 -16 8962.64 1532.46   5
  -1 -12  16 7576.45 1353.62   1
  -1 -12  15 8494.22 1382.50   1
  -1 -12  15 7994.04 1206.90   8
   1 -12 -15 8616.99 1317.30   5
   1 -12 -14 15626.5 1818.81   5
  -1 -12  14 15553.6 1802.41   1
  -1 -12  14 16219.0 1767.37   8
  -1 -12  13 200.231 555.831   1
  -1 -12  13-190.873 452.897   8
   1 -12 -13-223.996 531.341   5
  -1  12  13-8.34306 21.3810   7
  -1 -12  12 4152.96 1032.77   1
  -1 -12  12 3747.79 348.410   5
   1 -12 -12 4786.32 1048.55   5
  -1 -12  11 11496.5 1472.97   1
  -1 -12  11 13193.5 779.563   5
   1 -12 -11 12169.8 1527.21   5
   1 -12 -11 12691.9 1526.40   1
  -1  12  10 73724.6 3467.68   6
   1 -12 -10 70724.1 3671.91   1
  -1 -12  10 69138.1 3526.80   1
   1 -12 -10 66285.3 3435.21   5
  -1  12   9 2255.23 592.139   6
  -1 -12   9 1310.21 743.688   1
   1 -12  -9 3388.43 981.640   1
  -1 -12   9 2791.84 484.237   5
   1 -12  -9 948.580 465.296   5
   1  12  -9-2.96943 14.1146   7
  -1 -12   8 0.27291 255.721   5
   1  12  -8 44.6800 436.763   3
   1  12  -8 4.33253 15.0283   7
  -1  12   8-83.6605 439.701   6
  -1 -12   8 537.096 596.895   1
   1 -12  -8 545.294 557.986   1
   1 -12  -8 575.487 542.121   5
   1  12  -7 12581.4 1249.20   3
   1 -12  -7 13699.1 1640.29   1
  -1  12   7 13329.6 1459.60   6
  -1 -12   7 13250.3 1585.16   1
   1  12  -7 13424.0 937.211   6
   1 -12  -7 13888.1 1531.78   5
  -1 -12   7 14706.1 1124.11   5
  -1 -12   6 65784.6 3343.40   1
  -1 -12   6 73710.1 2591.17   5
   1  12  -6 63519.8 2732.91   3
   1 -12  -6 68308.3 3562.84   1
   1  12  -6 68194.5 2256.23   6
   1 -12  -6 66322.7 3223.17   5
  -1  12   6 68960.9 3153.49   6
   1 -12  -5 8081.35 1234.32   1
  -1  12   5 7574.79 1066.73   6
   1 -12  -5 7776.69 1113.05   5
   1  12  -5 6436.50 933.576   3
   1  12  -5 6773.79 742.321   6
  -1 -12   5 7196.21 842.258   5
  -1 -12   5 7039.70 1172.61   1
  -1 -12   4 9309.28 1301.79   1
   1 -12  -4 10344.5 1307.14   5
   1  12  -4 11278.5 1196.39   3
  -1 -12   4 12274.0 1141.08   5
   1 -12  -4 10865.2 1501.76   1
   1  12  -4 11511.8 1009.06   6
  -1  12   4 11919.2 1329.99   6
   1  12  -3 3606.18 768.867   3
  -1 -12   3 2361.88 839.908   1
   1 -12  -3 3040.17 688.718   5
  -1  12   3 3401.73 732.821   6
  -1 -12   3 3227.87 681.084   5
  -1  12   3 3562.14 366.001   4
   1  12  -3 3685.44 621.444   6
   1 -12  -3 2397.28 741.144   1
  -1  12   2 52910.9 1025.50   4
  -1 -12   2 62254.8 2677.69   5
   1  12  -2 58837.1 2404.95   6
   1  12  -2 55183.8 2611.22   3
   1 -12  -2 58570.9 2790.55   5
  -1  12   2 60056.0 2695.08   6
  -1 -12   2 56947.1 3115.26   1
   1 -12  -2 54885.2 3068.30   1
  -1 -12   1 331.826 667.935   1
  -1  12   1 624.532 359.910   6
  -1 -12   1 1358.80 532.242   5
   1  12  -1 728.038 310.498   6
   1 -12  -1 349.529 336.093   5
   1 -12  -1 1364.73 759.590   1
   1  12   0 39104.0 2059.40   6
  -1 -12   0 41814.9 2278.56   5
  -1 -12   0 40765.9 2627.07   1
   1 -12   0 42129.7 2282.79   5
   1 -12   0 38582.3 2581.31   1
  -1  12   0 40232.6 2116.47   6
   1 -12   1-43.0054 433.462   1
  -1  12  -1 648.923 378.807   6
   1  12   1 292.613 378.579   6
  -1 -12  -1 200.567 569.041   1
  -1 -12  -1 455.279 349.741   5
   1 -12   1 559.802 403.221   5
   1 -12   2 33177.4 1946.97   5
   1  12   2 32525.9 1972.14   6
  -1  12  -2 31753.7 1776.34   6
   1 -12   2 28649.5 2229.07   1
  -1  12  -2 31308.0 1898.13   3
   1  12   2 28995.0 746.978   4
  -1 -12  -2 29823.1 2350.27   1
   1  12   3 20452.8 1623.67   6
   1 -12   3 21942.9 1967.60   1
  -1 -12  -3 22058.5 1982.20   1
  -1  12  -3 21801.5 1453.11   6
  -1  12  -3 20020.0 1535.83   3
   1  12   3 23131.9 870.336   4
   1 -12   3 23289.3 1599.64   5
  -1  12  -4 83849.8 3063.49   3
   1  12   4 84606.2 3351.21   6
   1 -12   4 82524.2 3696.07   1
   1 -12   4 90069.4 3032.80   5
   1  12   4 90379.5 1986.74   4
  -1  12  -4 84863.9 2719.70   6
  -1 -12  -4 86617.7 3902.86   1
  -1  12  -5 16530.6 1143.51   6
   1 -12   5 18785.6 1376.89   5
   1 -12   5 15432.4 1611.94   1
  -1 -12  -5 17900.6 1855.21   1
  -1  12  -5 16914.2 1410.22   3
   1  12   5 17150.5 1566.05   6
   1  12   5 17661.8 968.128   4
   1 -12   6 10713.1 1007.12   5
  -1 -12  -6 10167.5 1463.37   1
  -1  12  -6 10763.6 1122.18   3
   1  12   6 11126.8 1265.02   6
   1 -12   6 8938.50 1340.75   1
   1  12   6 12662.4 899.137   4
  -1  12  -6 11198.5 929.794   6
   1  12   7 8483.66 1187.93   6
  -1 -12  -7 9840.53 1396.02   1
   1 -12   7 9095.91 1310.67   1
  -1  12  -7 9948.70 825.635   6
   1  12   7 10858.4 901.478   4
  -1  12  -7 9483.51 1038.84   3
   1 -12   7 11419.8 1008.81   5
   1  12   8 73298.3 3414.75   6
   1 -12   8 79003.3 2445.90   5
  -1  12  -8 77911.7 2121.87   6
  -1  12  -8 72842.7 2799.67   3
  -1 -12  -8 69331.0 3596.04   1
   1 -12   8 67282.7 3532.69   1
   1 -12   9 12630.7 910.837   5
  -1  12  -9 12035.5 764.133   6
  -1 -12  -9 10578.1 1346.62   1
   1 -12   9 11501.7 1492.55   1
   1  12   9 10336.2 1376.92   6
   1 -12  10 148.164 220.900   5
   1  12  10 1.39321 9.47007   7
   1  12  10 399.675 573.031   6
  -1  12 -10 2.29557 15.9886   7
   1 -12  10-432.772 574.693   1
   1 -12  11 7700.26 1315.04   1
   1 -12  11 7383.69 569.824   5
   1 -12  12 41922.8 2881.96   1
   1 -12  12 36340.1 1012.09   5
   1 -12  13 9406.51 1450.28   1
   1 -12  13 8879.54 1249.17   8
   1 -12  14 4370.31 1001.40   8
   1  12  14-3.00640 11.9669   7
   1 -12  15 3098.00 897.126   8
   1 -12  16 9954.32 1423.81   8
   1 -12  17 5233.69 1088.32   8
  -1 -12 -17 7043.22 1416.31   5
  -1 -12 -18 12820.3 1922.84   5
   1 -12  18 14160.4 1760.02   8
   1 -12  19 2636.69 872.020   8
  -1 -12 -19 2004.80 970.510   5
  -1 -12 -20 990.706 969.295   5
   1 -12  20 569.766 586.149   8
   1 -12  21-321.771 709.458   8
  -1 -12 -21 10.9670 639.617   5
   1 -12  22 20386.7 2248.70   8
  -1 -12 -22 22093.9 2529.61   5
   1 -12  23 732.810 712.783   8
  -1 -13  25 680.137 1082.52   1
  -1 -13  24 5176.66 1511.25   1
  -1 -13  23 16461.9 2433.63   1
  -1 -13  22 9668.02 1833.46   1
  -1 -13  21 223.907 662.464   8
  -1 -13  21-437.018 986.297   1
   1 -13 -20 8649.32 1647.73   5
  -1 -13  20 9088.04 1551.23   8
  -1 -13  20 10931.8 1911.87   1
  -1 -13  19 15132.1 1928.10   8
   1 -13 -19 15242.0 2072.15   5
  -1 -13  19 16098.7 2208.67   1
  -1 -13  18 15569.8 1891.44   8
   1 -13 -18 16447.2 2188.22   5
  -1 -13  18 17057.1 2197.05   1
   1 -13 -17 386.247 801.067   5
  -1 -13  17-70.8995 711.332   1
  -1 -13  17 1395.70 933.037   8
  -1 -13  16 29043.7 2496.64   8
   1 -13 -16 27289.2 2535.61   5
  -1 -13  16 30796.0 2796.23   1
   1 -13 -15 10741.6 1655.93   5
  -1 -13  15 12183.5 1693.63   8
  -1 -13  15 13332.0 1791.74   1
  -1 -13  14 2534.94 780.830   8
   1 -13 -14 1890.46 816.853   5
  -1 -13  14 2712.87 1055.63   1
  -1 -13  13 545.354 588.078   1
  -1 -13  13 558.454 530.136   8
  -1  13  13-5.03581 16.1645   7
   1 -13 -13-31.7965 613.475   5
  -1 -13  12 45018.5 1283.74   5
  -1 -13  12 44094.6 3100.36   1
   1 -13 -12 44580.3 3007.98   5
  -1 -13  11 952.338 853.500   1
   1 -13 -11-377.586 646.948   1
   1 -13 -11 685.451 669.970   5
  -1 -13  11 584.137 291.905   5
  -1  13  11 82.3178 53.3274   7
  -1 -13  10 2729.80 863.088   1
   1 -13 -10 5900.88 1316.76   1
  -1 -13  10 4830.92 632.350   5
   1 -13 -10 4049.25 973.646   5
  -1 -13   9 4063.75 626.856   5
   1 -13  -9 2882.22 815.584   5
  -1 -13   9 2968.16 909.958   1
   1 -13  -9 2804.80 920.871   1
   1  13  -8 73299.0 3121.17   3
  -1 -13   8 78958.5 3913.48   1
   1 -13  -8 69030.0 3602.01   5
  -1  13   8 76875.7 3608.09   6
   1 -13  -8 80037.2 3995.30   1
   1 -13  -7 8203.04 1277.82   5
   1 -13  -7 8101.85 1420.36   1
  -1 -13   7 8455.49 1409.32   1
   1  13  -7 7844.58 774.765   6
   1  13  -7 6831.66 984.379   3
  -1  13   7 7681.42 1179.63   6
  -1 -13   7 8909.57 960.336   5
   1 -13  -6 3756.93 967.418   1
  -1  13   6 3033.76 761.116   6
   1  13  -6 4083.88 629.296   6
   1  13  -6 3452.96 686.231   3
  -1 -13   6 2858.50 916.879   1
  -1 -13   6 3114.82 618.392   5
   1 -13  -6 4192.02 1026.16   5
   1 -13  -5 3953.96 985.612   1
   1  13  -5 3801.90 704.358   3
  -1 -13   5 2593.93 796.741   1
  -1 -13   5 3582.58 699.915   5
   1 -13  -5 3188.96 830.892   5
  -1  13   5 3629.26 820.920   6
   1  13  -5 3429.97 563.817   6
  -1  13   5 4094.45 488.385   4
  -1 -13   4 45549.8 2332.85   5
  -1 -13   4 40541.4 2798.09   1
   1 -13  -4 39724.7 2508.72   5
  -1  13   4 41822.4 2455.09   6
   1 -13  -4 38934.1 2805.37   1
  -1  13   4 42175.7 1280.46   4
   1  13  -4 38616.6 1912.97   6
   1  13  -4 38417.0 2257.89   3
   1 -13  -3 10700.5 1519.69   1
  -1  13   3 10770.4 1255.68   6
   1  13  -3 11906.6 1108.25   6
  -1  13   3 10803.7 516.892   4
   1 -13  -3 11013.6 1339.38   5
  -1 -13   3 12297.5 1554.84   1
   1  13  -3 12034.3 1319.92   3
  -1 -13   3 12208.6 1226.32   5
   1  13  -2 6595.10 902.371   6
  -1 -13   2 8660.85 1272.42   1
  -1 -13   2 7459.17 1063.12   5
  -1  13   2 6794.84 1020.82   6
   1  13  -2 9087.40 1128.90   3
   1 -13  -2 7047.33 1065.43   5
   1 -13  -2 7672.35 1294.73   1
  -1 -13   1 1299.64 633.833   1
   1 -13  -1 1213.47 618.754   5
   1  13  -1 1351.40 456.517   6
  -1 -13   1 1071.92 499.976   5
   1  13  -1 1009.68 461.317   3
  -1  13   1 814.598 398.013   6
   1 -13  -1 897.441 563.755   1
   1 -13   0 49801.5 2639.23   5
   1  13   0 46865.3 2372.88   6
   1 -13   0 49243.3 3035.73   1
  -1 -13   0 53295.7 3162.82   1
  -1 -13   0 49974.5 2670.19   5
  -1  13   0 47267.1 2428.43   6
   1 -13   1 11870.1 1260.02   5
  -1 -13  -1 10923.7 1472.01   1
   1  13   1 11411.7 1190.94   6
  -1  13  -1 11621.7 1206.42   6
   1 -13   1 9799.13 1416.23   1
  -1 -13  -1 11038.2 1311.41   5
  -1  13  -2 42655.7 2180.03   6
   1 -13   2 42684.2 2818.06   1
  -1 -13  -2 45133.5 2919.41   1
  -1 -13  -2 42136.7 2555.87   5
  -1  13  -2 42012.0 2273.20   3
   1  13   2 44961.2 2398.40   6
   1 -13   2 45082.6 2391.30   5
   1 -13   3 1218.66 488.748   5
  -1 -13  -3-113.736 500.619   5
   1  13   3 468.263 478.662   6
   1 -13   3 984.454 646.027   1
  -1 -13  -3 1884.19 844.709   1
   1  13   3 525.141 155.161   4
  -1  13  -3 249.994 362.839   3
  -1  13  -3 399.699 394.331   6
   1  13   4 28861.0 2054.01   6
  -1  13  -4 28303.3 1854.69   3
  -1  13  -4 27372.9 1655.30   6
   1 -13   4 30531.4 1866.20   5
  -1 -13  -4 28778.9 2197.36   5
  -1 -13  -4 29414.7 2424.21   1
   1 -13   4 27455.5 2340.98   1
   1  13   4 31093.3 1094.81   4
  -1  13  -5 18645.1 1558.96   3
   1  13   5 19051.0 972.673   4
  -1 -13  -5 17921.8 1798.31   5
   1 -13   5 17427.3 1881.51   1
  -1  13  -5 16904.1 1246.69   6
   1 -13   5 18323.2 1406.83   5
  -1 -13  -5 17360.5 1924.33   1
   1  13   5 16712.2 1592.07   6
  -1 -13  -6 55627.3 3112.25   5
  -1  13  -6 57700.2 2200.84   6
   1 -13   6 64324.8 2552.53   5
   1  13   6 60426.0 1911.89   4
   1 -13   6 53556.5 3246.78   1
  -1  13  -6 59478.3 2673.32   3
   1  13   6 59959.2 3042.16   6
  -1 -13  -6 58162.5 3453.22   1
   1  13   7 13229.6 974.217   4
  -1 -13  -7 11373.7 1474.67   5
   1 -13   7 13609.3 1165.75   5
  -1  13  -7 11066.1 1213.04   3
  -1 -13  -7 12604.9 1661.92   1
  -1  13  -7 12613.5 980.777   6
   1 -13   7 11739.8 1578.21   1
   1  13   7 10867.2 1291.31   6
  -1  13  -8 3054.73 673.173   3
  -1 -13  -8 2104.30 749.419   1
   1 -13   8 1018.57 691.347   1
  -1  13  -8 2574.23 467.723   6
   1 -13   8 3082.95 575.330   5
   1  13   8 2796.17 526.550   4
   1  13   9-2.45981 8.24363   7
   1 -13   9 688.365 290.944   5
  -1 -13  -9 329.911 592.095   1
  -1  13  -9 431.217 229.647   6
   1 -13   9-46.4260 560.163   1
   1  13   9 493.835 326.927   4
   1 -13  10 53574.0 3446.24   1
  -1 -13 -10 57502.4 3354.68   5
   1 -13  11 11747.1 1691.85   1
   1 -13  11 11878.2 774.556   5
  -1 -13 -11 8626.88 1382.48   5
   1  13  12-2.25411 9.06932   7
  -1 -13 -12-48.3150 658.264   5
   1 -13  12 121.471 134.890   5
   1 -13  12 560.637 605.445   1
   1 -13  13 7863.16 1409.77   1
  -1 -13 -13 7557.34 1394.43   5
   1 -13  13 10482.8 1409.65   8
   1 -13  14 59126.7 3735.17   1
  -1 -13 -14 61805.8 3698.03   5
   1 -13  14 58864.0 3392.42   8
   1 -13  15 5421.09 1329.45   1
   1 -13  15 4601.29 1056.06   8
  -1 -13 -15 4412.62 1154.99   5
   1 -13  16 804.884 582.606   8
  -1 -13 -16 970.290 701.565   5
   1  13  16 10.6498 15.5348   7
   1 -13  17 5394.90 1041.48   8
   1 -13  17 9902.27 1734.58   1
  -1 -13 -17 7445.47 1589.95   5
   1 -13  18 17075.6 1928.56   8
  -1 -13 -18 17162.4 2123.26   5
   1 -13  19 6705.69 1445.38   8
  -1 -13 -19 8091.18 1663.88   5
  -1 -13 -20 3878.35 1184.74   5
   1 -13  20 3585.72 1097.14   8
   1 -13  21 13999.7 1946.15   8
  -1 -14  24 8369.09 1903.85   1
  -1 -14  23-418.002 1069.44   1
  -1 -14  22 6170.09 1834.18   1
  -1 -14  21 5229.24 1576.99   1
  -1 -14  20 16798.4 2388.77   1
  -1 -14  19 5838.24 1538.71   1
  -1 -14  18 7515.24 1658.57   1
   1 -14 -18 5481.45 1412.97   5
  -1 -14  18 6128.88 1316.91   8
   1 -14 -17 1693.70 969.633   5
  -1 -14  17 1878.66 819.372   8
  -1 -14  17 2027.16 874.210   1
  -1 -14  16 12203.8 1803.27   1
   1 -14 -16 11729.4 1889.34   5
  -1 -14  16 12220.7 1693.92   8
   1 -14 -15 9843.24 1587.58   5
  -1 -14  15 10630.3 1654.27   8
  -1 -14  15 10640.9 1779.49   1
   1 -14 -14 10217.4 1645.72   5
  -1 -14  14 9210.19 1538.49   8
  -1 -14  14 12339.8 1851.48   1
  -1 -14  13 6096.16 1326.37   8
  -1 -14  13 5986.20 1364.76   1
   1 -14 -13 4345.94 1100.64   5
   1 -14 -12 9227.35 1495.44   5
  -1 -14  12 8833.02 1587.79   1
  -1 -14  11 24208.3 1217.40   5
  -1 -14  11 19341.4 2216.16   1
   1 -14 -11 20048.0 2135.46   5
   1 -14 -10 19526.2 2084.51   5
  -1 -14  10 20640.1 1262.50   5
  -1 -14  10 17369.9 2048.27   1
   1 -14 -10 18491.3 2084.01   1
  -1 -14   9 1682.15 857.612   1
  -1  14   9 11.5476 18.8594   7
   1 -14  -9 1669.06 775.104   5
  -1 -14   9 2026.30 480.281   5
   1 -14  -9 1812.44 829.397   1
   1 -14  -8-300.869 589.816   5
   1 -14  -8-411.348 568.548   1
  -1 -14   8 429.208 402.541   5
   1  14  -8-488.609 519.553   3
  -1 -14   8-223.217 513.834   1
  -1 -14   7 24574.9 1650.82   5
  -1 -14   7 20933.2 2133.66   1
   1 -14  -7 20692.3 2041.15   5
  -1  14   7 21852.5 1189.19   4
   1 -14  -7 19483.2 2120.70   1
   1  14  -7 20933.2 1750.52   3
  -1  14   6 15744.9 925.248   4
   1  14  -6 15786.5 1199.43   6
   1 -14  -6 13410.3 1648.18   5
   1  14  -6 14723.6 1457.90   3
   1 -14  -6 15329.0 1864.53   1
  -1 -14   6 13620.0 1768.06   1
  -1 -14   6 17276.6 1439.26   5
   1 -14  -5 3927.41 892.224   5
   1 -14  -5 4083.05 1047.28   1
  -1 -14   5 2744.12 861.411   1
  -1 -14   5 2753.39 691.449   5
   1  14  -5 3384.02 760.838   3
  -1  14   5 2673.98 392.050   4
   1  14  -5 2609.83 588.790   6
  -1  14   5 3385.32 904.790   6
   1 -14  -4 2957.94 972.466   1
  -1 -14   4 2697.92 767.933   5
  -1  14   4 1974.74 721.623   6
  -1 -14   4 1967.04 834.455   1
   1  14  -4 1780.82 494.960   3
  -1  14   4 1549.03 220.574   4
   1 -14  -4 1717.14 774.916   5
   1  14  -4 2315.76 577.550   6
   1  14  -3 2339.55 565.011   6
   1  14  -3 706.907 508.608   3
  -1 -14   3 2420.03 736.162   5
   1 -14  -3 1625.14 747.343   1
   1 -14  -3 1628.93 675.884   5
  -1 -14   3 2403.66 879.200   1
  -1  14   3 2199.21 667.640   6
   1 -14  -2 30216.0 2238.73   5
   1  14  -2 28505.5 1867.94   6
  -1  14   2 31521.5 2166.11   6
  -1 -14   2 28706.5 2510.56   1
  -1 -14   2 30933.4 2124.99   5
   1  14  -2 29539.9 2142.25   3
   1 -14  -2 28166.6 2453.28   1
   1 -14  -1 6754.28 1266.62   1
  -1  14   1 7773.80 1056.39   6
   1  14  -1 6296.51 959.006   3
  -1 -14   1 6610.47 1171.89   1
   1 -14  -1 7114.75 1001.09   5
   1  14  -1 6632.92 885.075   6
  -1 -14   1 6315.36 1040.12   5
   1 -14   0 20037.2 2051.43   1
  -1 -14   0 24591.3 1972.13   5
  -1  14   0 23517.8 1770.52   6
   1  14   0 22065.2 1708.54   6
   1 -14   0 23471.6 1890.20   5
  -1 -14   0 24166.7 2295.07   1
  -1  14  -1 98.0938 408.301   6
   1  14   1 260.422 443.929   6
   1 -14   1-432.605 519.915   1
  -1 -14  -1-653.719 547.536   1
  -1  14  -1 129.024 498.389   3
   1 -14   1 435.452 438.195   5
  -1 -14  -1 130.626 413.850   5
   1 -14   2 8246.11 1136.60   5
  -1  14  -2 7438.58 975.617   6
   1 -14   2 7153.35 1290.40   1
  -1 -14  -2 9461.50 1467.34   1
  -1  14  -2 7141.67 1066.62   3
  -1 -14  -2 8006.34 1165.62   5
   1  14   2 8775.33 1179.47   6
   1  14   3 18015.7 1668.47   6
  -1  14  -3 18390.8 1603.66   3
  -1 -14  -3 21041.6 1946.56   5
   1 -14   3 19314.8 1635.82   5
   1 -14   3 18892.3 2105.25   1
  -1  14  -3 19035.6 1504.00   6
  -1 -14  -3 21272.0 2232.11   1
   1 -14   4 20167.7 1618.58   5
  -1  14  -4 20308.6 1722.44   3
  -1 -14  -4 20459.4 2104.65   1
   1 -14   4 19676.1 2095.23   1
  -1 -14  -4 19453.3 1917.62   5
   1  14   4 17925.5 712.178   4
  -1  14  -4 19200.5 1441.36   6
   1  14   4 19667.8 1760.63   6
  -1  14  -5 14687.8 1232.34   6
   1  14   5 12067.8 1403.33   6
   1 -14   5 14036.2 1331.09   5
   1 -14   5 13499.7 1820.99   1
  -1  14  -5 12501.4 1366.65   3
   1  14   5 14364.0 796.062   4
  -1 -14  -5 12673.9 1618.15   5
  -1 -14  -5 12690.6 1744.29   1
   1  14   6 2134.18 390.982   4
  -1  14  -6 1928.77 561.060   3
  -1 -14  -6 2464.64 965.921   1
   1 -14   6 2216.79 785.791   1
   1 -14   6 1521.67 472.344   5
   1  14   6-0.07428 2.44404   7
  -1  14  -6 1991.98 502.546   6
  -1 -14  -6 3567.88 988.137   5
   1  14   7 4595.66 618.157   4
  -1 -14  -7 4923.00 1060.80   5
  -1  14  -7 4340.53 877.690   3
  -1  14  -7 3887.53 617.062   6
  -1 -14  -7 3822.84 1104.80   1
   1 -14   7 3543.92 1075.91   1
   1 -14   7 4684.66 737.696   5
  -1  14  -8 36770.9 2198.00   3
   1 -14   8 41972.4 2021.29   5
   1 -14   8 37437.1 2902.97   1
  -1 -14  -8 41761.7 3062.08   1
  -1 -14  -8 37032.1 2731.49   5
  -1  14  -8 42171.7 1744.22   6
   1 -14   9 33827.2 2813.95   1
   1 -14   9 40841.0 1855.96   5
  -1 -14  -9 35837.8 2763.82   5
   1 -14  10 5272.22 1323.82   1
  -1 -14 -10 3278.42 945.810   5
   1 -14  10 4567.19 623.553   5
   1 -14  11 2351.15 418.746   5
   1 -14  11 1384.40 708.759   1
  -1 -14 -11 2491.81 936.147   5
   1 -14  12 23416.8 2427.18   1
  -1 -14 -12 22665.9 2328.71   5
  -1 -14 -13 20476.7 2229.31   5
   1 -14  13 18202.4 2176.34   1
   1 -14  13 18851.9 2038.93   8
   1 -14  14 1873.15 868.654   8
  -1 -14 -14 2455.52 970.455   5
   1 -14  14 2098.17 1017.18   1
   1 -14  15 976.048 708.407   1
  -1 -14 -15 1436.04 1009.45   5
   1 -14  15 168.064 625.799   8
   1 -14  16 26662.9 2537.38   8
  -1 -14 -16 31941.2 2922.77   5
   1 -14  16 29971.1 2896.77   1
   1 -14  17 11588.2 1877.68   1
   1 -14  17 11453.9 1628.02   8
  -1 -14 -17 15077.2 2086.82   5
   1 -14  18 8241.50 1729.19   1
   1 -14  18 7518.12 1435.70   8
  -1 -14 -18 6664.53 1641.25   5
   1 -14  19 3138.70 1274.64   1
   1 -14  20 8175.92 1993.19   1
   1 -14  21 206.754 1061.55   1
   1 -14  22 12335.7 2315.67   1
   1 -14  23 8385.20 1742.84   1
   1 -14  24 7818.69 1800.43   1
  -1 -15  22 5747.51 1623.59   1
  -1 -15  21 2030.63 1443.20   1
  -1 -15  20 6758.94 1259.33   1
  -1 -15  19 14300.1 2366.53   1
  -1 -15  18 6483.19 1755.03   1
  -1 -15  17 9696.01 1748.73   1
  -1 -15  16 15179.9 2049.63   1
  -1 -15  15 1943.59 914.564   1
  -1 -15  15 2034.39 848.943   8
   1 -15 -15 2805.25 1303.84   5
   1 -15 -14-528.691 848.118   5
  -1 -15  14 760.060 807.907   1
  -1 -15  14-23.8268 715.135   8
  -1 -15  13 6413.48 1388.66   8
   1 -15 -13 5953.24 1388.44   5
  -1 -15  13 6257.68 1449.15   1
  -1 -15  12 14933.5 1977.07   1
   1 -15 -12 10647.5 1733.46   5
   1 -15 -11 2386.14 1020.76   5
  -1 -15  11 1224.23 823.125   1
   1 -15 -10 857.087 691.118   1
   1 -15 -10 553.863 584.117   5
  -1 -15  10 103.523 707.195   1
  -1 -15   9 16261.2 1278.86   5
   1 -15  -9 11815.1 1676.32   5
  -1 -15   9 13824.4 1875.23   1
   1 -15  -9 12041.2 1783.62   1
   1  15  -8 22620.4 1934.09   3
  -1 -15   8 22031.9 2455.44   1
   1 -15  -8 19871.9 2357.74   1
  -1 -15   8 25143.3 1656.43   5
   1 -15  -8 19647.0 2147.32   5
   1  15  -7 12274.0 1413.01   3
  -1 -15   7 16245.9 1437.48   5
   1 -15  -7 12359.8 1782.95   1
   1 -15  -7 14420.8 1813.03   5
  -1 -15   7 12844.9 1926.66   1
   1  15  -6 6024.84 1029.72   3
  -1 -15   6 6332.48 1302.63   1
   1 -15  -6 4482.77 1312.82   1
  -1 -15   6 6052.78 971.409   5
   1 -15  -6 5256.32 1121.67   5
   1 -15  -5 11306.1 1714.60   1
  -1 -15   5 11647.8 1732.39   1
   1  15  -5 11936.8 1415.46   3
   1 -15  -5 11813.4 1594.14   5
  -1 -15   5 11919.7 1296.26   5
   1 -15  -4 19781.0 2309.77   1
  -1 -15   4 25177.6 1932.98   5
   1 -15  -4 21094.3 2070.29   5
  -1 -15   4 24898.1 2430.82   1
   1  15  -4 21753.7 1601.86   6
   1  15  -4 20066.9 1839.53   3
  -1 -15   3 28517.6 2134.96   5
  -1  15   3 27414.4 2115.93   6
   1 -15  -3 29270.0 2666.00   1
  -1 -15   3 30148.0 2699.47   1
   1 -15  -3 30128.7 2394.04   5
   1  15  -3 29565.3 1926.00   6
   1  15  -3 26674.9 2091.71   3
  -1 -15   2 5062.60 1170.60   1
   1 -15  -2 4520.95 1073.40   5
   1  15  -2 4349.49 796.680   6
   1 -15  -2 5021.71 1194.03   1
  -1  15   2 3202.81 729.622   6
  -1 -15   2 5343.19 997.695   5
  -1  15   1-428.557 545.448   6
   1 -15  -1 238.557 525.398   5
  -1 -15   1 305.260 621.725   1
  -1 -15   1-1021.26 753.555   5
   1  15  -1 582.096 409.358   6
   1 -15  -1 1103.50 884.333   1
   1  15   0 36363.7 2247.29   6
  -1 -15   0 38457.0 2569.22   5
  -1  15   0 33493.3 2194.82   6
  -1 -15   0 32341.0 2819.67   1
   1 -15   0 33506.1 2846.43   1
   1 -15   0 34070.4 2477.40   5
  -1  15   0 33320.5 2334.89   3
   1 -15   1 48163.7 2788.06   5
  -1  15  -1 46640.2 2551.89   6
  -1 -15  -1 45997.8 3270.15   1
   1 -15   1 45214.3 3257.71   1
  -1  15  -1 42107.3 2603.65   3
   1  15   1 41877.2 2492.90   6
  -1 -15  -1 45063.2 2841.31   5
   1 -15   2 14154.2 1941.41   1
  -1 -15  -2 18255.0 1946.86   5
  -1  15  -2 17314.2 1517.08   6
   1  15   2 15348.2 1529.50   6
   1 -15   2 18083.9 1697.49   5
  -1 -15  -2 17921.0 2088.46   1
  -1  15  -2 16939.9 1581.08   3
  -1 -15  -3-639.233 600.881   5
   1 -15   3 154.928 644.056   1
  -1  15  -3-206.196 333.088   6
   1  15   3-689.284 764.788   6
   1 -15   3-418.792 439.225   5
  -1  15  -3-227.283 444.978   3
  -1 -15  -3 666.624 746.500   1
  -1 -15  -4 15274.9 1843.13   5
  -1  15  -4 14617.1 1515.76   3
  -1  15  -4 15554.8 1374.35   6
   1 -15   4 15326.8 1517.64   5
  -1 -15  -4 16168.8 1989.66   1
   1 -15   4 12835.6 1810.05   1
   1 -15   5 19547.6 1606.89   5
  -1 -15  -5 19059.3 2184.38   1
   1 -15   5 16468.6 2095.56   1
  -1 -15  -5 15141.8 1867.42   5
  -1  15  -5 16163.4 1581.06   3
  -1  15  -6 16229.1 1530.99   3
   1 -15   6 19062.9 1572.69   5
  -1 -15  -6 16425.1 1926.70   5
  -1 -15  -6 16408.5 2044.65   1
   1 -15   6 16532.0 2080.09   1
  -1  15  -7 5282.92 969.867   3
  -1 -15  -7 4489.35 1067.76   5
  -1 -15  -7 2733.84 1069.88   1
   1 -15   7 5532.12 854.911   5
   1 -15   7 5129.87 1360.79   1
  -1 -15  -8 5834.62 1303.08   5
   1 -15   8 5266.12 803.872   5
  -1 -15  -8 5736.63 1302.33   1
  -1  15  -8 5805.93 923.519   3
   1 -15   8 6168.65 1463.86   1
   1 -15   9 5486.92 1362.95   1
   1 -15   9 9848.43 942.689   5
  -1 -15  -9 7729.50 1452.05   5
   1 -15  10 19313.6 2231.62   1
  -1 -15 -10 18383.7 2115.04   5
   1 -15  11 11859.9 1779.55   1
  -1 -15 -11 14277.2 1898.59   5
   1 -15  12 2983.62 1178.39   1
  -1 -15 -12 1105.99 703.985   5
   1 -15  13 576.873 576.598   8
  -1 -15 -13 532.162 749.237   5
   1 -15  13 1729.17 963.582   1
   1 -15  14 25096.3 2446.95   8
   1 -15  14 24375.8 2703.59   1
  -1 -15 -14 27008.0 2725.35   5
   1 -15  15 10661.5 1754.45   1
  -1 -15 -15 10727.4 1709.66   5
   1 -15  15 8081.43 1477.02   8
   1 -15  16 444.917 775.645   1
   1 -15  17 8708.01 1816.22   1
   1 -15  18 9137.29 1870.90   1
   1 -15  19 3993.43 1533.70   1
   1 -15  20-664.814 1304.12   1
   1 -15  21 11454.5 2349.95   1
  -1 -16  17 6476.08 1015.98   1
  -1 -16  16 3145.71 1150.25   1
  -1 -16  15 8509.65 1916.76   1
  -1 -16  14 18333.0 2386.43   1
   1 -16 -13 3769.51 1322.76   5
  -1 -16  13 1850.42 994.819   1
  -1 -16  12 280.900 877.183   1
   1 -16 -12 723.425 1069.54   5
   1 -16 -11 18465.4 2215.07   5
  -1 -16  11 16804.5 2268.49   1
  -1 -16  10 18313.1 2425.44   1
   1 -16 -10 15486.6 2049.70   5
   1 -16  -9 4640.15 1484.14   1
  -1 -16   9 1763.01 1039.26   1
   1 -16  -9 2330.06 826.473   5
   1 -16  -8 1079.22 942.231   5
   1 -16  -8 181.133 748.009   1
  -1 -16   8 475.882 923.595   1
  -1 -16   7 23320.6 2562.15   1
   1 -16  -7 20769.3 2436.12   1
   1 -16  -7 20913.5 2181.99   5
  -1 -16   6 1925.59 913.354   1
  -1 -16   6 4627.71 901.207   5
   1 -16  -6 3511.71 1218.92   1
   1 -16  -6 4149.88 1019.91   5
  -1 -16   5 2882.74 715.462   5
   1 -16  -5 2046.41 738.268   5
   1 -16  -5 3029.55 1067.13   1
  -1 -16   5 3152.35 1168.24   1
  -1 -16   4 359.125 748.812   1
   1 -16  -4 429.101 530.014   5
   1 -16  -4 777.283 1034.72   1
  -1 -16   4 465.103 555.884   5
   1 -16  -3 2021.41 753.255   5
  -1 -16   3 2810.94 851.954   5
  -1 -16   3 2170.40 1113.77   1
   1 -16  -3 1358.18 854.651   1
   1 -16  -2 9376.45 1662.36   1
  -1 -16   2 8541.69 1227.81   5
  -1 -16   2 11489.9 1937.85   1
   1 -16  -2 9325.97 1395.66   5
  -1 -16   1 13971.8 1603.04   5
   1 -16  -1 13316.0 1679.31   5
  -1 -16   1 11697.0 1910.88   1
   1 -16  -1 11742.9 1856.91   1
   1 -16   0 9809.97 1498.45   5
   1 -16   0 8445.93 1631.05   1
  -1 -16   0 10209.9 1726.30   1
  -1 -16   0 9185.36 1361.40   5
   1 -16   1 1029.61 1016.37   1
   1 -16   1 709.161 531.907   5
  -1 -16  -1 603.448 661.350   1
  -1 -16  -1 828.754 703.801   5
   1 -16   2 1242.48 631.462   5
   1 -16   2 597.162 723.779   1
  -1 -16  -2 2059.48 914.921   5
  -1 -16  -2 1743.97 885.420   1
  -1 -16  -3 11988.4 1829.03   1
   1 -16   3 14107.2 1943.46   1
   1 -16   3 14395.7 1562.65   5
  -1 -16  -3 13977.7 1701.85   5
   1 -16   4 5133.31 1206.87   1
   1 -16   4 5489.92 977.616   5
  -1 -16  -4 4616.07 1118.00   5
  -1 -16  -4 6161.17 1477.75   1
   1 -16   5 10670.7 1354.49   5
   1 -16   5 8538.74 1574.16   1
  -1 -16  -5 8772.61 1610.22   1
  -1 -16  -5 9574.33 1533.59   5
  -1 -16  -6 5398.08 1372.99   1
  -1 -16  -6 6242.87 1410.73   5
   1 -16   6 4271.00 866.341   5
   1 -16   6 5091.92 1353.58   1
  -1 -16  -7 4316.17 1254.12   5
   1 -16   7 4511.11 1191.56   1
  -1 -16  -7 4654.88 1312.34   1
   1 -16   8 27851.3 2807.90   1
  -1 -16  -8 24383.9 2449.26   5
   1 -16   9 33260.5 3028.50   1
  -1 -16  -9 31913.7 2893.09   5
   1 -16  10 377.885 749.390   1
  -1 -16 -10 1324.48 848.002   5
   1 -16  11 1396.10 1120.65   1
  -1 -16 -11 785.599 680.655   5
   1 -16  12 17947.8 2386.02   1
  -1 -16 -12 17959.3 2324.02   5
   1 -16  13 17130.2 2417.45   1
  -1 -16 -13 15266.2 2214.93   5
   1 -16  14 4229.09 1482.38   1
   1 -16  15 5282.04 1686.06   1
   1 -17 -10 2462.21 1381.00   5
   1 -17  -9 19759.3 2394.27   5
   1 -17  -8 3247.12 1134.90   5
   1 -17  -7 6559.54 1372.45   5
   1 -17  -6 4817.47 1208.57   5
   1 -17  -5 12784.8 1856.01   5
   1 -17  -4 850.943 998.511   5
  -1 -17   4 837.666 563.285   5
  -1 -17   3 17248.2 1870.03   5
   1 -17  -3 15314.0 1994.83   5
   1 -17  -2 3420.90 1116.35   5
  -1 -17   2 2952.34 894.250   5
  -1 -17   1 2044.94 895.794   5
   1 -17  -1 807.052 613.893   5
  -1 -17   0 8362.31 1561.86   5
   1 -17   0 7160.97 1433.46   5
  -1 -17  -1 28830.2 2473.16   5
   1 -17   1 33386.9 2588.71   5
   1 -17   2 3563.76 1168.43   5
  -1 -17  -2 2000.99 923.187   5
  -1 -17  -3 66.5226 601.625   5
   1 -17   3 583.262 756.315   5
  -1 -17  -4 4383.21 1509.30   5
  -1 -17  -5 16381.9 2019.71   5
  -1 -17  -6 2575.18 1170.74   5
  -1 -17  -7 9046.78 1641.25   5
  -1 -17  -8 3965.87 1226.34   5
  -1 -17  -9 7073.07 1407.82   5
  -1 -17 -10 4620.85 1387.25   5
   1 -18  -7 8000.02 1749.01   5
   1 -18  -6 1816.03 1079.83   5
   1 -18  -5 6869.08 1539.87   5
   1 -18  -4 34.0785 646.803   5
   1 -18  -3 1125.81 593.046   5
   1 -18  -2-58.4646 720.740   5
   1 -18  -1 26114.3 2454.81   5
  -1 -18   0 3887.77 1129.27   5
   1 -18   0 3609.63 1055.15   5
  -1 -18  -1 735.415 791.484   5
  -1 -18  -2 1158.93 996.476   5
  -1 -18  -3 15687.9 2071.51   5
  -1 -18  -4 893.158 998.171   5
  -1 -18  -5 1777.57 1249.85   5
  -1 -18  -6 7097.00 1527.79   5
  -1 -18  -7 9689.80 1784.42   5
   2   0 -32 789.969 593.804   5
   2   0 -31 49.2541 391.173   5
  -2   0  30 2231.48 714.748   6
   2   0 -30 2328.00 738.005   5
  -2   0  29 732.741 439.905   6
   2   0 -29 184.748 420.820   5
  -2   0  28 7279.02 960.949   6
   2   0 -28 7143.00 943.034   5
   2   0 -27 740.902 521.239   5
  -2   0  27 190.069 341.182   6
  -2   0  26 14998.5 1381.11   6
   2   0 -26 15411.3 1340.27   5
   2   0 -25-139.024 465.504   5
  -2   0  25 17.7411 318.791   6
   2   0 -24 768.821 438.667   5
  -2   0  24 890.118 398.312   6
   2   0 -24 255.084 488.129   8
  -2   0  23-208.271 368.030   6
   2   0 -23-80.0069 414.190   8
   2   0 -22 6208.48 1048.27   8
  -2   0  22 6743.30 899.171   6
  -2   0  21 536.562 318.679   6
   2   0 -21 256.397 413.947   8
  -2   0  21-31.0793 68.9692   7
  -2   0  20 12727.6 1117.28   6
   2   0 -20 13552.3 1448.65   8
   2   0 -19-174.417 357.731   8
  -2   0  19 205.443 236.660   6
   2   0 -18 13129.5 1324.89   8
  -2   0  18 12786.1 1032.84   6
   2   0 -18 14136.5 1022.11   5
  -2   0  17 809.461 391.086   6
   2   0 -17 901.792 579.061   8
   2   0 -16 190548. 4655.99   8
  -2   0  16 183229. 3600.85   6
   2   0 -16 191571. 3546.25   5
   2   0 -15 164.668 190.962   2
   2   0 -15 703.505 513.139   8
   2   0 -15 981.064 381.763   5
  -2   0  15 247.417 199.457   6
   2   0 -14 503.513 271.525   8
   2   0 -14 484.559 171.696   2
  -2   0  14 430.324 220.676   6
   2   0 -14 689.230 299.391   5
   2   0 -13 644.466 358.347   8
   2   0 -13 269.268 139.162   2
   2   0 -12 179732. 2952.02   5
   2   0 -12 180054. 3792.66   8
   2   0 -12 181364. 2121.77   2
   2   0 -11-19.9795 285.783   8
   2   0 -11-41.5081 92.8987   2
   2   0 -10 49802.7 1442.92   5
   2   0 -10 50831.4 981.709   2
   2   0 -10 49941.5 1798.53   8
   2   0  -9 79.4011 61.3613   2
   2   0  -9 124.076 189.018   5
   2   0  -9 189.817 178.649   8
   2   0  -8 166063. 1474.28   2
   2   0  -8 165932. 2337.10   5
   2   0  -8 163078. 2913.93   8
   2   0  -7 1702.68 347.408   8
  -2   0   6 402079. 3203.22   5
   2   0  -6 408868. 3956.42   8
  -2   0   5 13.1469 68.1363   5
   2   0  -5 1806.97 337.197   8
  -2   0   4 628078. 3366.22   5
  -2   0  -4 347366. 3085.16   8
   2   0   4 327873. 2672.37   6
   2   0   5 26.3955 69.6390   6
  -2   0  -5 0.10352 23.2161   7
  -2   0  -6 604460. 4998.80   8
   2   0   6 620987. 4153.55   6
  -2   0  -6 617309. 4462.02   2
  -2   0  -7-18.0650 434.517   7
  -2   0  -7 190.757 228.210   8
   2   0   7-36.8321 88.3428   6
  -2   0  -8 38294.8 1437.96   8
  -2   0  -8 35431.6 1218.56   2
   2   0   8 36027.9 1157.25   6
  -2   0  -9-20.2820 169.112   2
   2   0   9 342.949 228.541   6
  -2   0  -9 45.5674 325.186   7
  -2   0  -9-40.4035 115.712   6
  -2   0  -9-63.4764 176.013   8
   2   0  10 130169. 2375.59   6
  -2   0 -10 121428. 2421.31   6
  -2   0 -10 130055. 2454.79   2
  -2   0 -10 128480. 2970.45   8
  -2   0 -11 3.98417 132.965   6
  -2   0 -11 186.858 268.519   8
   2   0  11 303.458 231.936   6
  -2   0 -11 122.054 226.372   2
  -2   0 -12 92012.2 2256.54   2
   2   0  12 97361.9 2233.40   6
  -2   0 -12 97316.5 2849.54   8
  -2   0 -13-116.051 223.255   8
   2   0  13 438.949 220.305   6
  -2   0 -13 270.326 195.715   2
  -2   0 -14 28651.1 1729.55   8
  -2   0 -14 27110.6 1302.82   2
   2   0  14 28701.0 1315.44   6
  -2   0 -15 213.089 209.355   2
  -2   0 -15 479.875 414.701   8
   2   0  15 477.601 266.374   6
  -2   0 -15 457.339 640.259   7
  -2   0 -16 113010. 2700.47   2
   2   0  16 106040. 2734.98   6
  -2   0 -16 109987. 3578.03   8
  -2   0 -17 489.305 289.756   2
  -2   0 -17 549.337 507.833   8
   2   0  17 867.760 316.611   6
   2   0  18 7374.59 767.049   6
  -2   0 -18 8595.65 1162.49   8
  -2   0 -19-496.985 356.439   8
   2   0  19-9.48845 278.646   6
  -2   0 -19-108.015 649.171   7
   2   0  20 28854.2 1618.64   6
  -2   0 -20 28041.9 2038.25   8
   2   0  21 144.582 240.089   6
  -2   0 -21 14.0611 403.923   8
  -2   0 -22 4098.37 982.445   8
   2   0  22 4980.76 776.519   6
  -2   0 -23 359.024 443.843   8
   2   0  23 570.294 352.616   6
  -2   0 -24 29481.5 2350.12   8
   2   0  24 28971.8 1846.02   6
   2   0  25 718.252 527.081   6
  -2   0 -25 99.6752 409.111   5
   2   0  26 7953.04 1059.28   6
  -2   0 -26 7638.82 991.136   5
   2   0  27-20.2882 334.179   6
  -2   0 -27-236.595 325.986   5
   2   0  28 7682.59 1078.99   6
  -2   0 -28 9193.10 1151.90   5
  -2   0 -29 483.041 383.605   5
   2   0  29-491.538 500.499   6
  -2   0 -30 916.503 427.479   5
   2   0  30 1238.41 416.616   6
  -2   0 -31-245.186 469.127   5
  -2   0 -32 7213.34 1132.38   5
   2  -1 -33-619.990 508.112   5
   2  -1 -32-425.277 517.226   5
   2  -1 -31 960.232 582.376   5
   2   1 -31 69.7212 351.339   5
  -2  -1  30 1716.11 674.212   6
   2  -1 -30 1044.78 415.057   5
   2   1 -30 1511.64 553.792   5
  -2   1  30 1313.70 717.154   6
   2  -1 -29 8195.64 1116.89   5
  -2   1  29 7964.36 1159.42   6
  -2  -1  29 9021.44 1084.29   6
   2   1 -29 9083.99 1099.70   5
   2   1 -28 2170.65 670.778   5
  -2  -1  28 2182.37 672.080   6
   2  -1 -28 2006.11 651.147   5
  -2   1  28 1673.60 633.298   6
  -2  -1  27 753.976 348.011   6
   2   1 -27 231.259 417.113   5
   2  -1 -27 181.851 371.689   5
  -2   1  27 96.1345 378.897   6
   2  -1 -26 3396.14 734.601   5
  -2  -1  26 3346.87 682.889   6
  -2   1  26 2760.38 750.558   6
   2   1 -26 4207.55 719.033   5
  -2  -1  25 10410.1 1077.15   6
   2  -1 -25 11052.3 1152.02   5
  -2   1  25 9993.46 1213.57   6
   2   1 -24 4043.01 938.212   8
  -2  -1  24 3996.37 687.675   6
  -2   1  24 3571.05 732.779   6
   2  -1 -24 3379.91 663.274   5
   2  -1 -24 4003.84 839.469   8
   2  -1 -23 541.011 446.758   5
   2  -1 -23 347.639 418.581   8
  -2   1  23 785.291 366.440   6
  -2   1  23 116.333 115.321   7
   2   1 -23 145.798 484.691   8
  -2  -1  23 559.063 372.565   6
   2  -1 -22 3112.18 470.770   2
   2   1 -22 3473.84 901.190   8
   2  -1 -22 3447.91 853.052   8
  -2   1  22 3912.25 748.160   6
  -2  -1  22 3479.33 644.737   6
   2  -1 -22 3867.91 700.126   5
   2   1 -21 15629.6 1505.44   8
   2   1 -21 17142.3 1168.98   5
  -2  -1  21 15026.3 1457.06   8
   2  -1 -21 16666.4 1622.93   8
   2  -1 -21 15606.3 1285.35   5
  -2   1  21 15495.1 1331.21   6
  -2  -1  21 16944.3 1220.28   6
   2  -1 -21 17528.4 998.905   2
   2  -1 -20 617.065 243.989   2
  -2  -1  20 1049.07 383.342   6
   2   1 -20 1063.37 387.377   5
  -2   1  20 1325.82 398.249   6
   2   1 -20 1410.18 425.774   8
   2  -1 -20 483.342 430.756   8
  -2  -1  20 2032.76 695.035   8
   2  -1 -19 3030.81 807.737   8
   2   1 -19 3613.66 798.230   8
   2   1 -19 4514.61 659.957   5
  -2  -1  19-27.5646 66.0380   7
  -2  -1  19 2567.84 720.242   8
  -2   1  19 3061.85 587.546   6
  -2   1  19 12.7480 47.0345   7
   2  -1 -19 3692.52 481.194   2
  -2  -1  19 3952.40 586.470   6
  -2  -1  18 85881.5 2425.06   6
  -2   1  18 89255.7 2789.36   6
   2   1 -18 85650.5 3344.72   8
   2   1 -18 86553.0 2370.93   5
   2  -1 -18 93470.8 2105.94   2
   2  -1 -18 90130.0 3445.15   8
  -2  -1  17 3955.29 503.074   6
   2   1 -17 4307.54 747.239   8
  -2   1  17 4351.34 637.379   6
   2  -1 -17 4889.63 462.061   2
   2  -1 -17 4156.23 772.841   8
   2   1 -17 4877.69 557.315   5
   2   1 -16 6378.24 892.482   8
  -2   1  16 6532.39 739.025   6
  -2  -1  16 7001.24 671.433   6
   2  -1 -16 7252.84 776.881   5
   2  -1 -16 8089.67 1013.68   8
   2   1 -16 7272.50 629.279   5
   2  -1 -16 7841.98 573.578   2
   2   1 -15 2476.24 548.695   8
  -2  -1  15 2467.57 428.416   6
   2  -1 -15 2772.08 495.979   5
   2  -1 -15 2106.65 519.163   8
   2   1 -15 3050.63 470.635   5
   2  -1 -15 2068.11 323.033   2
  -2   1  15 2346.66 484.309   6
   2   1 -14 84430.6 2805.65   8
  -2   1  14 80507.1 2394.03   6
   2   1 -14 85532.0 2014.66   5
   2  -1 -14 84941.7 2892.89   8
   2  -1 -14 81896.6 2378.11   5
  -2  -1  14 82861.8 2047.46   6
   2   1 -13 730.212 242.512   5
  -2  -1  13-11.2944 185.877   6
   2   1 -13 203.970 286.328   8
   2  -1 -13 274.312 281.596   8
   2  -1 -13 303.102 254.111   5
   2   1 -12 1592.24 397.838   8
   2  -1 -12 1410.56 341.404   5
   2   1 -12 1532.80 261.774   5
   2  -1 -12 1651.79 439.029   8
   2   1 -11 5722.96 477.910   5
   2  -1 -11 4250.36 585.760   8
   2   1 -11 4507.83 601.211   8
   2  -1 -10 289214. 4476.29   8
   2   1 -10 278597. 4313.90   8
   2  -1 -10 293671. 3797.41   5
   2   1 -10 288019. 2986.78   5
   2   1  -9 1094.99 193.298   5
   2  -1  -9 639.082 223.128   8
   2   1  -9 1200.43 288.314   8
   2   1  -8 4090.06 463.407   8
   2   1  -8 4442.33 328.009   5
   2  -1  -8 4509.40 490.233   8
   2  -1  -7 3539.00 416.563   8
  -2  -1   7 3165.52 256.348   5
   2   1  -7 3660.89 267.706   5
   2   1  -7 3399.09 391.457   8
   2   1  -6 176514. 2611.38   8
   2  -1  -6 179081. 2695.49   8
  -2  -1   6 175102. 1741.45   5
  -2   1   6 173131. 1914.66   1
  -2  -1   5 558.216 95.6637   5
  -2   1   5 429.594 97.6883   1
   2   1  -5 384.049 131.905   8
  -2   1   4 16846.3 520.051   1
  -2   1   4 18092.3 686.604   5
  -2  -1   4 20451.6 503.119   5
  -2  -1   3 1201.47 121.528   5
   2  -1   3 58.3102 69.0131   4
   2   1   3-21.1780 67.6009   6
  -2   1  -3 64.4608 68.0035   8
  -2   1  -4 120267. 1801.43   8
   2   1   4 118938. 1835.47   6
   2   1   5 1799.68 254.946   6
  -2   1  -5 1747.70 254.473   8
   2  -1   5 1624.89 223.473   2
   2  -1   6 59866.0 1381.31   2
  -2   1  -6 66174.6 1638.31   8
   2   1   6 64475.3 1536.02   6
   2   1   7 1395.27 270.752   6
   2  -1   7 1133.97 182.151   6
  -2   1  -7 1060.38 231.820   8
   2  -1   7 638.995 165.636   2
  -2   1  -7 814.623 163.508   6
  -2  -1  -8 163559. 3075.13   8
  -2   1  -8 171175. 2227.22   6
  -2   1  -8 166688. 3015.52   8
   2   1   8 170329. 2696.56   6
   2  -1   8 168186. 2178.09   6
   2  -1   8 155268. 2386.30   2
  -2  -1  -9 5517.13 600.931   8
   2   1   9 6830.39 607.955   6
  -2   1  -9 6109.85 449.341   6
   2  -1   9 5933.85 481.289   2
   2  -1   9 4729.64 441.623   6
  -2   1  -9 6495.15 647.964   8
  -2  -1 -10 202583. 3815.42   8
   2  -1  10 190133. 2865.88   2
  -2   1 -10 206622. 2753.58   6
   2  -1  10 202409. 2660.59   6
   2   1  10 200991. 3218.65   6
  -2   1 -10 208936. 3783.45   8
  -2  -1 -10 200354. 3312.00   6
   2   1  11 1232.48 376.179   6
  -2  -1 -11 258.114 247.324   2
  -2  -1 -11 471.557 297.021   8
  -2   1 -11 747.340 330.440   8
   2  -1  11 459.159 133.784   2
   2  -1  11 653.886 244.822   6
  -2   1 -11 435.457 186.332   6
  -2  -1 -11 522.692 247.380   6
  -2   1 -12 117185. 3141.86   8
   2  -1  12 118347. 2258.13   6
  -2   1 -12 119046. 2319.10   6
   2   1  12 118294. 2682.30   6
  -2  -1 -12 116075. 2511.86   2
  -2  -1 -12 122428. 3259.22   8
  -2  -1 -13-306.417 304.352   8
  -2   1 -13 31.0621 384.783   7
  -2  -1 -13 16.6608 200.303   2
   2   1  13 1102.47 371.667   6
   2  -1  13 578.811 261.518   6
  -2   1 -13 357.854 368.468   8
   2   1  14 100054. 2586.95   6
  -2  -1 -14 98464.4 3187.48   8
   2  -1  14 99901.4 2262.71   6
  -2   1 -14 95589.0 3101.15   8
  -2  -1 -14 101217. 2489.24   2
  -2   1 -15 7415.26 893.446   8
   2  -1  15 7223.73 633.492   6
   2   1  15 7333.84 758.538   6
  -2  -1 -15 6917.59 686.591   2
  -2  -1 -15 5799.15 784.401   8
   2   1  16 4116.31 609.911   6
  -2  -1 -16 4980.29 600.866   2
  -2   1 -16 4180.73 722.724   8
  -2  -1 -16 3333.80 627.075   8
   2  -1  16 4465.72 541.928   6
  -2  -1 -17 903.266 356.166   8
  -2  -1 -17 1612.37 388.022   2
  -2   1 -17 1390.70 519.160   8
   2  -1  17 1314.77 334.764   6
   2   1  17 2301.11 486.603   6
  -2  -1 -18 82640.9 2533.09   2
   2   1  18 79469.4 2662.44   6
  -2   1 -18 82728.8 3332.24   8
   2  -1  18 85644.1 3204.67   8
   2  -1  18 82070.2 2359.00   6
  -2  -1 -18 82190.6 3354.67   8
  -2  -1 -19 20019.5 1672.28   8
  -2  -1 -19 21118.2 1338.84   2
   2   1  19 19537.3 1373.92   6
  -2   1 -19 20330.9 1727.82   8
   2  -1  19 19036.4 1257.56   6
   2  -1  20 2366.42 550.149   6
  -2   1 -20 1720.65 677.222   8
  -2  -1 -20 1357.00 624.439   8
   2   1  20 1669.37 460.812   6
  -2  -1 -20 1717.58 466.334   2
  -2  -1 -20 1408.77 1195.18   7
  -2   1 -21 925.448 552.309   8
  -2  -1 -21-21.7130 528.986   7
   2   1  21 1828.82 499.718   6
  -2  -1 -21 1040.53 531.935   8
   2  -1  21 761.879 266.110   6
  -2  -1 -21 887.557 375.868   2
  -2   1 -22 46545.7 2819.59   8
  -2  -1 -22 51801.0 2126.20   2
   2  -1  22 46898.1 2066.33   6
   2   1  22 48498.7 2273.94   6
  -2  -1 -22 46586.6 2882.59   8
  -2   1 -23 11106.1 1489.93   8
  -2  -1 -23 14319.5 1139.99   2
   2  -1  23 11936.6 1077.10   6
  -2  -1 -23 11285.5 1566.00   8
   2   1  23 12043.4 1224.86   6
   2   1  24 169.282 303.833   6
  -2   1 -24-257.658 529.196   8
  -2   1 -24-16.2412 53.3211   7
   2  -1  24 326.154 345.124   6
   2  -1  25-84.1423 362.364   6
   2   1  25 94.3334 368.697   6
  -2  -1 -26 6242.00 935.390   5
   2   1  26 5769.56 988.656   6
  -2   1 -26 7098.42 922.809   5
   2  -1  26 6861.92 888.927   6
  -2  -1 -27 8121.75 1067.99   5
   2  -1  27 5854.84 833.660   6
  -2   1 -27 6948.40 957.247   5
   2   1  27 4908.73 841.884   6
  -2  -1 -28 10279.5 1221.49   5
   2  -1  28 11979.6 1247.01   6
  -2   1 -28 11883.7 1130.34   5
   2   1  28 10357.5 1276.42   6
  -2   1 -29 1315.06 474.505   5
  -2  -1 -29 1770.47 628.883   5
   2  -1  29 1342.15 524.193   6
   2   1  29 1394.33 622.233   6
   2   1  30 956.816 465.782   6
  -2  -1 -30 543.555 555.120   5
  -2   1 -30 1176.46 561.258   5
  -2   1 -31 230.314 430.680   5
  -2  -1 -31 224.789 469.918   5
  -2  -1 -32 2065.81 786.598   5
  -2  -1 -33 430.780 528.946   5
   2  -2 -34-475.905 537.369   5
   2  -2 -33 4178.09 862.390   5
   2  -2 -32-672.073 555.855   5
   2  -2 -31-574.938 579.485   5
   2   2 -30 4527.56 774.249   5
  -2   2  30 4036.51 809.005   1
   2  -2 -30 4529.21 975.488   5
  -2  -2  29 2140.46 590.032   6
   2  -2 -29 1914.34 627.906   5
  -2   2  29 2647.30 755.073   1
  -2   2  29 3039.44 902.167   6
  -2   2  28 2770.84 701.093   1
   2  -2 -28 3565.27 863.614   5
  -2   2  28 2816.56 684.197   6
  -2  -2  28 3781.38 777.239   6
  -2  -2  27 449.015 407.375   6
   2  -2 -27 1730.10 627.703   5
  -2   2  27 910.876 516.680   6
  -2   2  26 13609.2 1480.93   6
   2  -2 -26 14306.3 1064.49   2
  -2  -2  26 14846.7 1202.11   6
   2  -2 -26 15013.6 1505.97   5
  -2  -2  25-381.854 587.252   8
   2  -2 -25 347.145 435.176   5
  -2  -2  25 125.757 315.849   6
  -2   2  25 226.244 447.577   6
   2  -2 -25-48.7033 285.502   2
  -2   2  24 4819.95 859.464   6
   2  -2 -24 3113.13 691.812   5
   2  -2 -24 3913.05 514.748   2
  -2  -2  24 4464.81 710.746   6
  -2  -2  24 2854.66 778.644   8
   2   2 -24 2970.00 526.943   5
  -2   2  23 876.792 524.770   6
   2  -2 -23 1132.15 455.012   5
   2   2 -23 281.726 272.914   5
   2  -2 -23 387.641 425.119   8
   2   2 -23 708.467 486.005   8
  -2  -2  23-50.0304 547.641   8
  -2  -2  23 413.527 312.321   6
   2  -2 -23 4.15401 270.652   2
  -2  -2  22 8982.89 1295.71   8
   2   2 -22 8113.62 772.945   5
  -2  -2  22 7514.30 831.360   6
   2  -2 -22 8926.19 1186.13   8
  -2   2  22 7844.21 966.940   6
   2  -2 -22 8113.97 996.156   5
   2   2 -22 7937.31 1234.54   8
   2  -2 -22 8755.28 766.199   2
  -2  -2  21 5009.13 634.480   6
   2  -2 -21 4542.78 734.556   5
  -2  -2  21 4626.77 878.589   8
   2   2 -21 5423.89 973.498   8
  -2   2  21 5003.42 832.512   6
   2  -2 -21 4988.62 575.646   2
   2  -2 -21 5167.64 974.096   8
   2   2 -21 4996.81 603.839   5
   2   2 -20 12782.2 856.007   5
  -2  -2  20 12790.3 1390.27   8
   2  -2 -20 13593.9 916.634   2
  -2   2  20 13295.5 1252.46   6
   2   2 -20 13350.4 1411.51   8
   2  -2 -20 14816.5 1520.84   8
   2  -2 -20 13617.0 1239.19   5
  -2  -2  20 14101.3 988.235   6
   2   2 -19 176.481 201.212   5
   2  -2 -19 102.971 363.340   8
  -2  -2  19 163.587 171.771   6
   2  -2 -19 56.2487 281.534   5
   2   2 -19 478.463 516.033   8
  -2  -2  19 278.201 423.176   8
  -2   2  19-283.498 398.661   6
   2  -2 -18 11354.1 1253.59   8
   2   2 -18 9716.92 753.722   5
  -2   2  18 9927.54 1008.33   6
  -2  -2  18 9604.09 799.431   6
   2   2 -18 10781.2 1201.47   8
   2  -2 -17 31917.5 2045.61   8
   2   2 -17 31019.7 1236.00   5
  -2   2  17 29432.8 1655.91   6
   2   2 -17 29333.5 1866.66   8
  -2  -2  17 28448.3 1287.40   6
   2   2 -16 69061.7 2763.67   8
   2  -2 -16 68975.0 2860.13   8
  -2   2  16 65887.6 2427.08   6
  -2  -2  16 70187.8 1882.22   6
   2   2 -16 66589.8 1722.07   5
  -2  -2  15 5280.56 490.982   6
   2   2 -15 4807.67 745.764   8
  -2   2  15 5247.51 629.487   6
   2   2 -15 6011.22 491.499   5
   2  -2 -15 5943.95 819.910   8
   2   2 -14 468.467 257.660   8
   2   2 -14 549.054 182.569   5
  -2  -2  14 783.596 210.273   6
   2  -2 -14 166.915 211.574   5
  -2   2  14 783.076 370.560   6
   2  -2 -14 342.785 240.830   8
   2  -2 -13 23294.7 1472.16   8
   2   2 -13 22100.5 858.681   5
   2   2 -13 21725.3 1358.88   8
  -2   2  13 20767.0 1235.60   6
  -2  -2  13 22414.7 926.540   6
  -2  -2  13 20378.6 745.320   2
   2  -2 -13 22089.4 1257.61   5
   2  -2 -12 96726.9 2569.58   5
   2  -2 -12 102268. 2963.32   8
   2   2 -12 98136.4 2828.24   8
  -2  -2  12 93286.3 1524.92   2
   2   2 -12 99357.9 1677.20   5
   2  -2 -11 8956.72 850.326   8
   2   2 -11 9572.32 496.255   5
  -2  -2  11 9130.95 449.822   2
   2   2 -11 9046.91 838.881   8
   2  -2 -10 72811.5 2265.17   8
   2   2 -10 75194.5 1263.66   5
   2   2 -10 73566.5 2211.69   8
  -2   2  10 70664.2 1799.61   1
  -2   2   9 53067.9 1446.84   1
   2   2  -9 51462.4 1761.14   8
   2   2  -9 49354.4 946.638   5
  -2   2   8 102013. 1918.88   1
   2   2  -8 98711.1 1231.41   5
   2   2  -8 98104.4 2323.64   8
  -2  -2   7 6094.89 286.504   5
   2   2  -7 5336.06 521.616   8
   2   2  -7 5707.09 273.122   5
  -2   2   7 5759.95 447.438   1
   2   2  -6 146074. 1295.72   5
  -2  -2   6 149494. 1314.77   5
  -2   2   6 137529. 2048.78   1
   2  -2  -6 142960. 2084.07   1
   2   2  -6 146284. 2490.62   8
  -2   2   5 8686.66 489.372   1
  -2  -2   5 9696.39 316.495   5
   2  -2  -5 8752.77 500.743   1
   2  -2  -4 42379.3 1061.13   1
  -2  -2   4 41855.6 681.354   5
   2   2  -3 17972.8 707.744   3
   2  -2  -3 18507.2 705.127   1
  -2  -2   3 18646.8 637.216   1
  -2  -2   2 117267. 1579.02   1
  -2  -2   1 493.018 131.495   1
  -2  -2   0 182.865 80.2386   4
  -2  -2   0 217.100 104.286   1
  -2  -2  -1 8478.21 459.730   1
   2   2   2 119942. 1836.75   6
   2  -2   2 121670. 1323.89   5
   2  -2   2 119596. 1395.53   4
   2  -2   3 1009.65 151.076   4
   2  -2   3 898.726 111.393   5
   2   2   3 737.159 169.338   6
  -2   2  -3 848.527 121.217   5
   2  -2   4 29583.1 818.725   4
  -2   2  -4 28377.0 594.292   5
   2   2   4 29545.7 1030.02   6
  -2   2  -5 19186.3 822.175   8
  -2   2  -5 18573.6 485.387   5
   2   2   5 18110.9 852.898   6
  -2   2  -6 154256. 2519.25   8
   2   2   6 142498. 2508.68   6
  -2   2  -6 150416. 1552.50   6
  -2   2  -6-3.92301 196.677   7
  -2   2  -7 46580.5 924.234   6
  -2   2  -7 43654.6 1451.33   8
   2   2   7 46390.9 1471.38   6
  -2   2  -8 35976.2 871.534   6
  -2   2  -8 34853.2 1404.57   8
   2   2   8 34649.4 1352.25   6
  -2   2  -9 6384.36 637.191   8
   2   2   9 5855.24 607.472   6
  -2   2  -9 6319.39 406.554   6
   2  -2  10 43020.1 1376.71   2
  -2   2 -10 45351.7 1137.37   6
  -2   2 -10 43841.2 1753.67   8
   2   2  10 44373.2 1641.49   6
  -2   2 -11 10842.9 917.955   8
  -2   2 -11 10384.6 573.748   6
   2  -2  11 10228.6 679.306   2
   2   2  11 10142.1 821.668   6
   2  -2  12 23051.8 1099.11   2
   2   2  12 24374.3 1292.52   6
   2  -2  12 25376.7 939.112   6
  -2   2 -12 22943.7 1409.15   8
  -2  -2 -12 26867.4 1551.69   8
  -2  -2 -13 456.686 242.176   8
   2  -2  13 447.523 197.152   2
   2   2  13 727.443 301.043   6
   2  -2  13 809.911 217.465   6
  -2   2 -13 924.922 349.757   8
  -2   2 -14 29140.9 1715.70   8
   2  -2  14 28454.1 1246.42   2
  -2  -2 -14 28614.4 1746.88   8
   2  -2  14 28018.4 1090.94   6
   2   2  14 29547.8 1495.25   6
   2  -2  15 18644.5 964.913   6
   2   2  15 18960.5 1285.30   6
   2  -2  15 19625.7 1058.61   2
  -2   2 -15 19965.7 1440.48   8
  -2  -2 -15 18913.3 1436.05   8
  -2   2 -16 68289.3 2806.17   8
   2   2  16 72362.0 2476.81   6
  -2  -2 -16 68913.0 2898.70   8
   2  -2  16 72836.3 1921.58   6
   2  -2  16 70277.3 2064.11   2
   2   2  17 1002.13 394.111   6
  -2  -2 -17 437.002 292.315   2
  -2  -2 -17 384.656 415.944   8
  -2   2 -17 475.724 501.215   8
   2  -2  17 234.584 155.531   6
  -2  -2 -18 3957.39 793.950   8
   2   2  18 1979.67 475.187   6
   2  -2  18 3415.53 725.957   8
  -2   2 -18 3387.71 667.556   8
   2  -2  18 3084.78 484.690   6
  -2  -2 -18 2909.76 511.571   2
   2  -2  19 60.1769 353.682   8
   2  -2  19 59.6503 195.693   6
  -2   2 -19-315.159 509.336   8
  -2   2 -19-21.5354 57.7257   7
   2   2  19-112.721 310.406   6
  -2  -2 -19 102.960 530.112   7
  -2  -2 -19 396.754 528.425   8
  -2  -2 -19 179.725 248.970   2
  -2  -2 -20 66525.8 2454.45   2
   2   2  20 67922.7 2668.01   6
   2  -2  20 63911.8 2098.27   6
  -2  -2 -20 63026.1 3111.66   8
   2  -2  20 61419.8 2939.39   8
  -2   2 -20 65114.7 3156.57   8
  -2  -2 -21 831.029 363.870   2
  -2  -2 -21 35.9046 627.689   7
  -2   2 -21 569.598 675.116   8
  -2  -2 -21 1113.17 729.033   8
   2  -2  21 393.708 373.510   6
   2  -2  21 2173.06 717.027   8
   2   2  21 555.972 389.492   6
   2   2  22 493.271 431.830   6
  -2   2 -22 736.109 529.586   8
  -2   2 -22 207.626 265.203   5
  -2  -2 -22 183.124 459.429   8
  -2  -2 -22 639.369 459.583   2
   2  -2  22 209.299 232.818   6
   2  -2  22-238.177 507.143   8
  -2   2 -23 534.772 541.308   8
   2   2  23 619.220 421.569   6
  -2  -2 -23 1181.20 530.806   8
   2  -2  23 1123.16 682.844   8
  -2   2 -23 935.775 353.879   5
   2  -2  23 882.233 361.434   6
  -2  -2 -23 659.766 424.280   2
   2   2  24 28899.6 2021.62   6
   2  -2  24 32069.3 1711.60   6
  -2  -2 -24 34738.4 1893.32   2
   2   2  25 911.214 515.640   6
  -2  -2 -25 941.507 424.912   2
  -2  -2 -26 3288.26 631.405   2
   2   2  26 2143.57 701.324   6
   2   2  27 6952.50 1077.47   6
  -2  -2 -27 9562.90 1044.28   2
  -2  -2 -27 9710.80 1292.25   5
   2   2  28 12857.6 1523.19   6
  -2  -2 -28 12899.5 1481.32   5
   2   2  29 7937.12 1257.76   6
  -2  -2 -29 7279.76 1208.28   5
  -2   2 -29 10508.1 1143.78   5
  -2   2 -30 6527.98 889.276   5
  -2  -2 -30 6320.25 1147.09   5
  -2  -2 -31 4588.72 1029.99   5
  -2  -2 -32 3390.03 755.235   5
  -2  -2 -33 3051.27 890.769   5
  -2  -2 -34 513.175 726.005   5
   2  -3 -35 2080.03 827.156   5
   2  -3 -34 2701.63 807.285   5
   2  -3 -33 224.470 598.821   5
   2  -3 -32-18.5452 580.900   5
   2  -3 -31 1654.72 678.069   5
  -2   3  30 4785.56 957.167   1
   2  -3 -30 4658.33 1022.28   5
   2  -3 -29 22827.3 2036.56   5
   2  -3 -29 27463.9 1531.72   2
  -2   3  29 20899.1 1765.33   1
   2  -3 -28 943.476 562.114   5
   2   3 -28 479.604 285.753   5
   2  -3 -28 177.371 300.195   2
  -2  -3  28 194.060 625.731   8
  -2   3  28 946.257 611.091   1
  -2  -3  28-411.673 495.266   6
   2  -3 -27 42.1205 436.428   5
   2   3 -27-265.007 287.174   5
  -2   3  27 129.167 489.292   6
  -2  -3  27-74.9645 543.008   8
   2  -3 -27 78.3793 330.872   2
  -2   3  27 553.297 427.287   1
  -2  -3  27 52.1165 293.936   6
  -2   3  26 4459.03 829.227   1
  -2  -3  26 4683.56 1119.41   8
  -2   3  26 4112.76 878.884   6
   2  -3 -26 4491.55 693.913   2
   2  -3 -26 4534.98 900.432   5
   2   3 -26 4673.49 609.560   5
  -2  -3  26 3964.59 668.952   6
   2  -3 -25 13300.0 1425.12   5
   2  -3 -25 15177.4 1107.99   2
  -2  -3  25 14543.1 1081.22   6
  -2  -3  25 15076.9 1729.10   8
   2   3 -25 15300.7 966.110   5
  -2   3  25 12996.0 1260.64   1
  -2   3  25 13105.3 1485.61   6
  -2  -3  24 566.194 565.941   8
  -2  -3  24 621.972 256.719   6
   2   3 -24 345.694 266.604   5
   2  -3 -24-267.897 427.826   5
  -2   3  24-300.230 359.405   1
   2  -3 -24 144.269 343.454   2
  -2   3  24 313.969 370.157   6
   2  -3 -23 695.340 368.316   2
   2   3 -23 1323.60 391.234   5
   2  -3 -23 1237.02 569.922   5
  -2   3  23 782.130 486.121   1
  -2  -3  23 1493.40 746.649   8
  -2  -3  23 921.290 307.010   6
   2   3 -23 367.244 495.044   8
   2  -3 -23 1086.42 760.836   8
  -2   3  23 1183.02 541.154   6
   2   3 -22 30382.8 1251.53   5
  -2  -3  22 29443.0 2243.75   8
   2   3 -22 29538.9 2171.20   8
   2  -3 -22 29462.6 1934.30   5
   2  -3 -22 27850.0 2186.59   8
  -2  -3  22 29156.4 1364.62   6
  -2   3  22 29079.0 1992.22   6
  -2   3  22 29745.9 1768.98   1
  -2  -3  21 27414.7 1290.92   6
   2  -3 -21 25301.6 2033.87   8
  -2  -3  21 26366.9 2017.93   8
   2   3 -21 28335.5 1165.75   5
   2  -3 -21 28052.5 1871.06   5
  -2   3  21 24765.3 1769.41   6
   2   3 -21 26051.7 2026.06   8
  -2   3  21 28229.4 1665.31   1
   2  -3 -20 2325.05 529.890   5
  -2  -3  20 3904.39 846.632   8
  -2   3  20 2127.90 534.527   1
   2   3 -20 2833.87 395.075   5
   2   3 -20 3587.47 825.684   8
  -2  -3  20 2709.21 453.330   6
   2  -3 -20 2646.43 679.221   8
  -2   3  20 3470.39 693.057   6
  -2  -3  19 13069.7 1389.52   8
  -2  -3  19 13423.1 833.591   6
  -2   3  19 11721.2 1201.28   6
   2   3 -19 13152.3 1380.46   8
   2  -3 -19 11320.3 1268.15   8
   2  -3 -19 11405.5 1157.33   5
  -2   3  19 11702.7 1069.93   1
   2   3 -19 12187.5 716.581   5
  -2  -3  18-23.5170 57.6503   7
  -2  -3  18 49489.1 1521.22   6
   2  -3 -18 45151.3 2476.68   8
  -2   3  18 27.3121 59.2199   7
  -2   3  18 46146.6 1999.36   1
   2   3 -18 45820.0 1314.03   5
   2  -3 -18 43801.9 2155.70   5
  -2   3  18 45147.8 2191.15   6
  -2  -3  18 44847.1 2426.46   8
   2   3 -18 43930.7 2386.98   8
  -2   3  17 30681.1 1623.73   1
   2   3 -17 31604.0 1040.38   5
   2  -3 -17 31580.4 1796.62   5
   2   3 -17 29588.2 1904.39   8
  -2  -3  17 31566.4 1179.27   6
   2  -3 -17 28691.5 1945.43   8
  -2  -3  17 31029.8 1090.64   2
  -2   3  17 31387.2 1763.08   6
  -2  -3  16-92.6214 144.699   6
  -2   3  16-73.9873 262.981   6
  -2  -3  16 317.478 188.228   2
   2   3 -16 298.116 147.851   5
   2  -3 -16 243.968 318.453   8
   2   3 -16 488.863 399.510   8
   2   3 -16-4.81463 26.4726   7
  -2   3  16 35.6141 254.008   1
   2   3 -15 8470.51 496.543   5
  -2   3  15 7935.81 889.802   6
  -2  -3  15 9192.28 571.419   6
  -2   3  15 7664.16 791.298   1
  -2  -3  15 8583.34 557.867   2
   2   3 -15 8033.91 976.149   8
   2  -3 -15 8083.29 995.127   8
   2  -3 -14 65033.5 2594.14   8
  -2   3  14 61960.2 2099.71   1
  -2  -3  14 67633.9 1452.87   6
   2   3 -14 64061.4 1258.03   5
  -2   3  14 69583.7 2407.35   6
  -2  -3  14 64113.3 1466.34   2
   2   3 -14 64771.4 2503.25   8
  -2   3  13 2924.39 490.345   1
   2   3 -13 3262.22 282.274   5
   2   3 -13 3895.41 652.995   8
  -2  -3  13 2991.49 292.594   6
  -2   3  13 3001.02 554.862   6
   2   3 -12 43340.3 894.722   5
  -2   3  12 44386.0 1639.17   1
   2   3 -12 45248.9 1936.61   8
  -2  -3  12 42536.5 1014.90   6
   2   3 -11 8886.19 371.322   5
  -2  -3  11 8816.25 426.271   6
   2   3 -11 10185.3 898.753   8
  -2   3  11 8328.61 699.112   1
   2   3 -10 110559. 1194.27   5
   2   3 -10 115667. 2875.03   8
  -2   3  10 111632. 2464.39   1
  -2   3   9 19069.6 971.971   1
  -2   3   8 111384. 2318.36   1
   2  -3  -7 607.071 192.380   1
  -2   3   7 393.569 160.290   1
   2  -3  -6 62106.8 1582.12   1
  -2  -3   6 59804.0 1585.13   3
  -2   3   6 59181.4 1563.10   1
  -2  -3   5 6475.35 291.377   6
  -2  -3   5 6346.08 517.089   3
  -2   3   5 6349.70 509.073   1
   2  -3  -5 6281.43 520.104   1
   2   3  -4 75267.9 1705.65   3
   2  -3  -4 76395.8 1754.31   1
  -2  -3   4 71470.0 1668.03   3
  -2  -3   4 77871.1 1072.74   6
  -2  -3   3 3568.56 263.471   6
  -2  -3   3 3773.59 364.527   1
   2  -3  -3 4260.04 420.770   1
   2   3  -3 3929.93 392.864   3
   2  -3  -2 30319.3 1092.25   1
   2   3  -2 30827.0 1064.14   3
  -2  -3   2 29823.6 1003.68   1
   2   3  -2 29149.9 787.325   6
  -2  -3   2 30906.7 817.144   6
   2   3  -1 30849.7 874.675   6
  -2  -3   1 31443.2 632.921   4
  -2  -3   1 30827.9 1027.82   1
  -2  -3   1 31317.4 890.213   6
   2  -3   0 76927.5 1458.28   5
   2   3   0 79463.2 1070.67   4
   2   3   0 79334.4 1493.78   6
  -2  -3   0 80040.6 1534.86   6
  -2  -3   0 78579.6 1091.21   4
  -2   3   0 80688.1 1510.76   5
  -2  -3   0 82825.5 1671.26   1
  -2   3  -1 4810.68 355.821   5
   2   3   1 5064.38 305.718   4
   2  -3   1 4547.63 337.054   5
  -2  -3  -1 4196.58 416.833   1
   2   3   1 4643.26 385.681   6
  -2   3  -2 69707.3 975.586   4
  -2   3  -2 70463.0 1232.29   5
   2  -3   2 69357.9 1189.74   5
   2   3   2 72011.9 1593.74   6
  -2  -3  -2 70436.1 1621.62   1
   2  -3   3 21430.6 620.156   4
   2  -3   3 19450.5 589.494   5
  -2   3  -3 21614.3 620.215   3
  -2   3  -3 20341.8 624.657   5
   2   3   3 19814.6 898.851   6
   2  -3   4 138151. 1427.60   5
   2   3   4 138085. 2459.50   6
  -2   3  -4 140017. 1476.12   5
   2  -3   4 141766. 1738.90   4
   2  -3   4 143055. 1650.35   3
   2  -3   5 4264.62 236.959   5
   2   3   5 4595.35 493.740   6
   2  -3   5 3903.84 293.195   3
   2  -3   5 4590.49 344.354   4
  -2   3  -5 4071.65 241.651   5
  -2   3  -6 3943.21 229.203   5
   2   3   6 4007.16 479.112   6
  -2   3  -7 6057.11 301.165   6
  -2   3  -7 6933.79 292.696   5
   2   3   7 6351.06 578.203   6
  -2   3  -8 52805.1 828.274   5
  -2   3  -8 54541.3 896.230   6
   2   3   8 55110.1 1818.53   6
  -2   3  -9 12084.1 911.460   8
  -2   3  -9 12441.7 467.856   6
   2   3   9 13082.0 918.404   6
  -2   3  -9 13027.4 443.256   5
  -2   3 -10 5992.84 355.078   6
   2   3  10 6327.12 645.844   6
  -2   3 -10 5787.85 670.096   8
  -2   3 -11 8014.11 813.030   8
  -2   3 -11 7092.44 415.025   6
   2   3  11 8131.19 805.009   6
   2   3  12 102528. 2814.91   6
  -2   3 -12 99140.4 2926.17   8
  -2   3 -13 132.592 304.510   8
   2  -3  13 797.402 268.011   2
  -2   3 -13-18.9360 45.8308   7
   2   3  13 783.521 345.458   6
   2   3  14 14572.4 1164.58   6
   2  -3  14 16830.5 966.408   2
  -2   3 -14 14934.8 1257.29   8
  -2  -3 -15 17555.5 1434.00   8
   2  -3  15 17014.8 1037.86   2
   2   3  15 18142.8 1284.81   6
  -2   3 -15 16530.2 1393.56   8
  -2  -3 -16 7636.18 960.606   8
  -2   3 -16 7188.31 931.444   8
   2  -3  16 7713.87 711.999   2
   2   3  16 8433.76 925.169   6
   2   3  17-39.1408 290.543   6
   2  -3  17-72.0577 201.846   2
  -2   3 -17 531.388 445.602   8
   2  -3  17 191.473 329.529   8
  -2  -3 -17 600.866 351.770   8
  -2  -3 -18 18758.1 1628.20   8
   2  -3  18 18562.3 1144.37   2
  -2   3 -18-1.51130 33.1697   7
   2  -3  18 20224.5 1593.24   8
   2   3  18 18849.5 1441.95   6
  -2   3 -18 20073.5 1681.44   8
  -2  -3 -18 647.234 588.555   7
  -2  -3 -19 27053.0 2056.77   8
   2  -3  19 31158.6 2062.25   8
  -2   3 -19 28121.5 2059.91   8
   2  -3  19 28631.2 1452.30   2
   2   3  19 31077.9 1856.61   6
  -2   3 -19 32132.2 1218.63   5
  -2  -3 -20 4444.31 670.226   2
  -2   3 -20-30.8755 62.2052   7
   2   3  20 3673.25 738.992   6
   2   3  20-4.80450 24.8578   7
   2  -3  20 4379.03 951.676   8
  -2  -3 -20 3469.21 803.297   8
  -2   3 -20 4577.17 509.446   5
  -2   3 -20 4512.76 985.552   8
  -2  -3 -21-126.516 321.856   2
  -2   3 -21-202.434 547.004   8
  -2  -3 -21-77.9509 506.240   8
  -2   3 -21 508.140 271.276   5
   2  -3  21 37.1448 455.301   8
   2   3  21-14.9471 332.367   6
   2   3  22 25512.7 1842.56   6
  -2  -3 -22 26580.4 1633.96   2
  -2   3 -22 29125.3 1295.26   5
   2  -3  22 26242.7 2044.91   8
  -2   3 -22 27135.3 2166.32   8
  -2  -3 -22 4601.39 1272.94   7
   2   3  22 40.5929 49.4971   7
  -2  -3 -22 25932.7 2155.91   8
   2   3  23 9342.89 1178.43   6
  -2   3 -23 10467.1 1473.79   8
  -2  -3 -23 10707.1 1479.61   8
  -2   3 -23 12921.5 906.724   5
  -2  -3 -23 11216.7 1142.92   2
   2  -3  23 11388.6 1433.61   8
   2   3  24 2681.49 651.709   6
  -2  -3 -24 1593.12 487.028   2
  -2   3 -24 3100.92 466.783   5
   2  -3  24 2808.85 793.896   8
   2   3  25 1052.83 457.543   6
   2  -3  25 2068.50 685.576   8
  -2  -3 -25 1539.50 504.581   2
  -2   3 -25 1465.54 369.411   5
   2  -3  26 5047.34 1048.58   8
  -2   3 -26 4025.00 517.137   5
   2   3  26 3533.12 782.431   6
  -2  -3 -26 4500.01 775.579   2
  -2   3 -27 644.912 306.162   5
   2   3  27 1545.44 609.611   6
  -2  -3 -27 1495.81 642.489   5
  -2  -3 -27 932.239 374.205   2
  -2  -3 -28-262.407 593.467   5
  -2  -3 -28-88.8224 458.007   2
  -2  -3 -29 4947.07 917.930   2
  -2  -3 -29 3705.56 914.988   5
  -2  -3 -30 2611.25 677.889   2
  -2  -3 -30 2259.72 750.450   5
  -2  -3 -31 1093.25 669.808   5
  -2  -3 -32 765.349 544.133   5
  -2  -3 -33 858.985 685.655   5
  -2  -3 -34 36.1230 605.624   5
   2  -4 -35 486.947 838.377   5
   2  -4 -34 744.499 828.217   5
   2  -4 -33 11172.7 1607.27   5
   2  -4 -32 2062.72 935.842   5
  -2  -4  31 9000.33 1587.73   8
   2  -4 -31 6625.65 1191.47   5
  -2  -4  30 1068.72 772.404   8
   2  -4 -30 202.870 481.937   5
   2  -4 -29 2208.95 716.975   5
  -2   4  29 2340.61 768.576   1
  -2  -4  29 1752.94 811.447   8
   2  -4 -29 2813.82 653.365   2
  -2  -4  28 6272.74 1344.54   8
   2  -4 -28 3015.63 845.312   5
  -2   4  28 3251.60 732.061   1
   2  -4 -28 5130.59 773.422   2
   2  -4 -27 21637.0 1486.04   2
   2  -4 -27 20126.2 1910.75   5
   2   4 -27 22550.3 1023.33   5
  -2  -4  27 20284.4 2107.74   8
  -2   4  27 18879.2 1686.66   1
   2   4 -26 99.7817 183.322   5
  -2   4  26 276.052 387.898   6
   2  -4 -26-141.932 417.741   5
  -2   4  26 158.310 464.273   1
  -2  -4  26 279.848 645.868   8
  -2  -4  26-43.6146 203.663   6
   2  -4 -26 187.057 374.532   2
   2  -4 -25 2198.67 515.164   2
  -2   4  25 1905.82 678.902   1
  -2  -4  25 2300.20 395.466   6
   2   4 -25 2355.85 363.673   5
  -2  -4  25 2078.83 851.776   8
  -2   4  25 1920.92 738.021   6
   2  -4 -25 3448.72 888.357   5
   2   4 -24 14937.9 786.295   5
  -2  -4  24 14041.4 912.842   6
  -2   4  24 14082.2 1334.61   1
  -2  -4  24 15355.4 1734.70   8
  -2   4  24 15919.3 1559.81   6
   2  -4 -24 15521.7 1610.51   5
  -2   4  23 7049.15 1065.21   6
  -2   4  23 7460.10 946.077   1
   2  -4 -23 7459.32 1145.38   8
  -2  -4  23 7092.90 620.650   6
   2   4 -23 7435.41 1203.47   8
   2   4 -23 7226.18 530.592   5
  -2  -4  23 6496.04 1086.43   8
   2  -4 -23 7300.40 1114.44   5
   2   4 -22 1318.08 246.807   5
  -2   4  22 1845.16 655.410   6
  -2   4  22 1764.47 550.242   1
   2   4 -22 2010.79 769.209   8
  -2  -4  22 2184.77 753.293   8
  -2   4  22-3.37539 36.2133   7
   2  -4 -22 1196.05 554.159   8
  -2  -4  22 1566.33 285.014   6
   2  -4 -22 900.552 463.635   5
   2  -4 -21 9805.27 1329.64   8
  -2  -4  21 8785.41 633.496   6
  -2   4  21 9864.24 1220.60   6
   2  -4 -21 9497.36 1189.08   5
   2   4 -21 9877.37 1338.25   8
  -2   4  21 8811.97 1020.54   1
   2   4 -21 10071.4 566.261   5
  -2  -4  21 9917.73 1309.93   8
   2   4 -20 42127.9 1116.32   5
   2  -4 -20 41872.1 2549.22   8
  -2   4  20 41987.1 2126.00   1
  -2  -4  20 44511.4 1344.63   6
   2  -4 -20 43059.5 2365.37   5
  -2  -4  20 42667.2 1428.35   2
  -2  -4  20 43848.4 2554.60   8
  -2   4  20 42959.0 2329.51   6
   2   4 -20 44148.7 2586.87   8
  -2   4  19 16400.8 1315.53   1
  -2  -4  19 17587.3 923.489   2
   2  -4 -19 17210.5 1479.39   5
  -2  -4  19 18365.7 828.919   6
   2  -4 -19 19842.4 1720.94   8
   2   4 -19 18547.5 1662.02   8
   2   4 -19 16871.7 666.486   5
  -2   4  19 18586.4 1492.21   6
  -2  -4  19 18213.5 1650.97   8
   2   4 -18 1113.62 644.229   8
   2   4 -18 177.570 127.253   5
  -2   4  18 57.5851 293.693   6
  -2  -4  18 976.076 343.737   2
  -2  -4  18 1148.53 490.644   8
  -2  -4  18 438.874 159.365   6
  -2   4  18 262.720 279.951   1
   2  -4 -18 111.071 338.998   8
   2  -4 -18-349.638 410.457   5
   2   4 -17 38011.3 2208.32   8
  -2  -4  17 38828.0 1341.15   2
  -2   4  17 36399.3 1870.70   1
  -2  -4  17 40338.4 1099.04   6
  -2   4  17 37359.6 2085.76   6
   2  -4 -17 38498.0 2064.16   5
   2  -4 -17 35038.9 2172.80   8
   2   4 -17 38214.2 878.757   5
  -2   4  17 676.431 233.935   7
   2  -4 -16 28176.7 1770.13   5
  -2   4  16 27541.2 1742.98   6
   2   4 -16 28326.5 1827.67   8
  -2   4  16 28457.7 1599.93   1
  -2  -4  16 29469.3 869.285   6
   2   4 -16 27413.0 692.335   5
   2   4 -15 6288.32 309.064   5
  -2   4  15 7088.36 844.056   6
   2  -4 -15 7315.05 912.632   5
  -2  -4  15 6781.80 386.942   6
   2   4 -15 7879.59 965.452   8
  -2   4  15 6990.00 795.619   1
  -2   4  14 3416.67 618.752   6
  -2  -4  14 3839.03 271.571   6
  -2   4  14 4324.54 630.026   1
  -2   4  13 57202.2 2304.25   6
  -2  -4  13 51599.4 869.836   6
  -2   4  12 21202.2 1387.92   6
  -2   4  12 21020.6 1246.03   1
  -2   4  11 398.064 240.157   1
  -2   4  10 4397.26 538.364   1
  -2  -4   9 36286.2 1425.37   3
  -2   4   9 38399.2 1508.32   1
   2  -4  -8 51464.8 1718.78   1
  -2  -4   8 51095.3 1658.63   3
  -2   4   8 49602.0 1666.07   1
  -2   4   7 1714.78 330.462   1
  -2  -4   7 1977.44 347.225   3
   2  -4  -7 2239.95 383.316   1
  -2  -4   6 49658.2 826.490   6
  -2   4   6 52230.2 1647.54   1
   2  -4  -6 56759.3 1729.96   1
  -2  -4   6 50544.1 1589.30   3
  -2  -4   5 2010.08 199.431   6
   2  -4  -5 1711.16 354.827   1
  -2  -4   5 2199.36 337.118   3
   2   4  -5 2207.31 341.302   3
  -2   4   5 1837.66 343.876   1
   2  -4  -4 21640.0 1056.92   1
   2   4  -4 20698.1 986.542   3
  -2  -4   4 21578.1 1010.81   1
  -2  -4   4 19960.9 1003.55   3
  -2  -4   4 21194.7 668.811   6
   2   4  -3 171140. 2029.29   6
  -2  -4   3 171234. 2078.17   6
  -2  -4   3 184925. 2889.35   1
   2   4  -3 175294. 2835.42   3
   2  -4  -3 175605. 3016.79   1
  -2  -4   2 327777. 3878.83   1
   2  -4  -2 328735. 4145.15   1
   2   4  -2 322235. 2981.45   6
   2   4  -2 327888. 3783.15   3
  -2  -4   2 312556. 3024.66   6
  -2  -4   1 12328.7 664.838   6
   2  -4  -1 13425.3 832.589   1
   2  -4  -1 11577.8 693.988   5
  -2  -4   1 13813.6 803.812   1
   2   4  -1 11368.6 619.587   6
  -2  -4   0 18917.7 963.356   1
   2  -4   0 18812.0 826.613   5
  -2  -4   0 18482.3 840.814   6
   2   4   0 18571.4 823.057   6
   2   4   0 18081.4 531.178   4
  -2  -4  -1 84425.6 1883.19   6
   2   4   1 83819.4 1829.24   6
   2   4   1 83305.4 1285.20   4
   2  -4   1 83014.5 1622.44   5
  -2  -4  -1 87481.3 2036.25   1
  -2  -4  -2 89260.4 2102.13   1
   2  -4   2 88602.1 1570.66   5
  -2   4  -2 86107.9 1050.84   4
  -2  -4  -2 84460.8 1999.46   6
   2   4   2 86388.9 1956.09   6
  -2  -4  -3 30440.8 1255.37   1
   2   4   3 29871.0 1198.58   6
  -2   4  -3 29499.1 892.071   3
   2  -4   3 28908.2 842.897   5
  -2   4  -4 547.341 148.737   3
   2   4   4 255.577 194.061   6
  -2  -4  -4 476.449 222.160   1
   2  -4   4 220.288 97.0947   4
   2  -4   4 265.989 92.1147   5
   2  -4   5 18235.8 664.369   4
  -2   4  -5 18483.3 599.168   5
   2  -4   5 17782.0 552.260   5
   2   4   5 19216.1 1046.12   6
   2  -4   6 30963.0 996.010   3
  -2   4  -6 33779.1 732.103   5
   2  -4   6 32271.2 963.713   4
   2  -4   6 31440.1 675.434   5
   2   4   6 31450.6 1392.72   6
  -2   4  -7 118295. 1252.02   5
   2  -4   7 127273. 2033.45   3
   2  -4   8 54959.2 1386.86   3
   2   4   8 58495.4 1987.64   6
   2   4   9 15851.8 1109.68   1
   2   4   9 17483.5 1121.79   6
   2   4  10 35674.1 1670.16   6
   2   4  10 35939.9 1667.35   1
   2   4  11 55531.5 2192.36   6
   2   4  11 58672.0 2172.29   1
   2   4  12 65951.1 2370.21   6
  -2   4 -13 18745.0 1376.16   8
  -2   4 -13 15667.9 488.632   5
   2   4  13 18311.7 1294.00   6
  -2   4 -14 24159.9 1604.35   8
  -2   4 -14 23633.6 650.668   5
   2   4  14 27577.4 1618.94   6
   2   4  15 29757.2 1763.35   6
  -2   4 -15 29018.0 775.492   5
   2  -4  15 28716.9 1381.36   2
  -2   4 -15 28809.3 1828.14   8
   2   4  16 39454.4 2015.63   6
  -2   4 -16 35466.9 941.001   5
   2  -4  16 37766.7 2056.33   8
   2  -4  16 37177.6 1587.89   2
  -2   4 -16 36760.4 2130.95   8
   2  -4  17 16154.6 1411.90   8
  -2   4 -17 16818.4 670.785   5
  -2   4 -17 14443.1 1403.38   8
   2  -4  17 15438.9 1055.74   2
   2   4  17 14857.7 1308.98   6
   2   4  18 5544.62 879.196   6
   2  -4  18 5254.66 872.511   8
   2  -4  18 6059.99 723.796   2
  -2   4 -18 5461.56 924.584   8
  -2  -4 -18 6196.69 984.210   8
  -2   4 -18 5985.09 432.759   5
  -2   4 -19-5.30608 37.9179   7
   2  -4  19 846.389 313.836   2
  -2   4 -19 918.649 458.993   8
  -2   4 -19 988.750 204.154   5
   2  -4  19 1466.26 487.464   8
   2   4  19 368.188 276.098   6
  -2  -4 -19 1115.55 587.539   8
  -2   4 -20 36368.1 2421.43   8
   2  -4  20 38014.8 2374.87   8
   2   4  20 35593.3 2122.54   6
  -2   4 -20 36168.1 1146.12   5
  -2  -4 -20 36670.2 2446.72   8
   2  -4  20 35836.9 1651.71   2
   2   4  21-12.4695 30.0473   7
  -2   4 -21 4.63863 31.6058   7
   2  -4  21 15252.2 1118.81   2
  -2   4 -21 14827.7 1627.47   8
  -2   4 -21 16298.7 807.390   5
   2  -4  21 14893.3 1544.37   8
   2   4  21 14556.6 1442.80   6
  -2  -4 -21 14430.9 1654.14   8
  -2  -4 -22 1400.20 617.666   8
  -2   4 -22 1100.76 589.729   8
  -2   4 -22 1294.69 253.220   5
   2   4  22 763.191 428.299   6
   2  -4  22 1060.93 643.810   8
   2   4  23 4725.28 955.786   6
  -2   4 -23 4075.49 866.653   8
  -2  -4 -23 4383.90 701.044   2
   2  -4  23 3197.75 805.409   8
  -2   4 -23 3911.66 436.081   5
   2  -4  24 6864.05 1225.77   8
  -2   4 -24 7646.08 586.972   5
  -2  -4 -24 6996.55 975.177   2
   2   4  24 7857.27 1076.28   6
   2  -4  25 2049.51 641.592   8
   2   4  25 1569.81 597.203   6
  -2   4 -25 1717.64 316.377   5
  -2  -4 -25 1795.36 588.034   2
  -2   4 -26 1082.97 304.199   5
   2  -4  26 425.124 525.068   8
  -2  -4 -26 1299.17 539.562   2
  -2  -4 -27 13172.6 1258.44   2
  -2   4 -27 11900.1 806.974   5
  -2  -4 -27 9908.22 1420.08   5
   2  -4  27 11470.2 1593.96   8
   2   4  27 12142.9 1490.11   1
  -2  -4 -28 14201.9 1688.97   5
   2   4  28 12572.6 1528.50   1
   2  -4  28 13561.9 1832.95   8
  -2  -4 -28 14596.4 1436.35   2
   2  -4  29 1291.13 834.135   8
  -2  -4 -29 891.855 496.766   2
  -2  -4 -29 1013.07 569.900   5
  -2  -4 -30 1946.78 696.716   2
  -2  -4 -30 2082.32 743.308   5
  -2  -4 -31 15540.4 1833.90   5
  -2  -4 -32 2715.73 889.487   5
  -2  -4 -33 920.550 687.814   5
  -2  -4 -34-411.569 648.265   5
  -2  -4 -35 3941.98 989.389   5
   2  -5 -35 5399.85 1309.79   5
   2  -5 -34 13146.5 1874.39   5
   2  -5 -33 72.0952 900.856   5
   2  -5 -32 992.189 703.749   5
  -2  -5  31 3416.50 1240.38   8
   2  -5 -31 1705.76 936.452   5
   2  -5 -30 27150.0 2404.77   5
  -2  -5  30 28202.3 2713.25   8
   2  -5 -29 23294.7 2179.34   5
   2  -5 -29 25622.9 1723.00   2
  -2   5  29 19988.9 1865.77   1
  -2  -5  29 24798.3 2511.69   8
   2  -5 -28 177.929 613.974   5
  -2  -5  28 1688.66 693.571   8
  -2   5  28 306.017 428.582   1
   2  -5 -28 43.5149 418.795   2
  -2  -5  27 2674.69 1102.22   8
  -2   5  27 2531.81 866.589   1
   2  -5 -27 1570.30 758.033   5
  -2  -5  26 21313.3 2172.44   8
   2  -5 -26 24587.4 2122.84   5
  -2   5  26 19295.0 1749.52   1
  -2  -5  25 16639.7 1827.08   8
  -2   5  25 15652.2 1482.41   1
   2  -5 -25 16064.2 1685.57   5
   2  -5 -24-422.415 682.128   5
  -2   5  24-680.955 588.142   6
  -2  -5  24-12.6362 541.171   8
  -2   5  24 529.569 386.287   1
  -2   5  23 2653.72 717.542   6
   2  -5 -23 1962.38 686.912   5
  -2   5  23 2041.00 662.161   1
  -2   5  23-21.0439 48.8633   7
  -2  -5  23 3331.54 947.982   8
  -2   5  22 33641.4 2051.03   1
  -2  -5  22 32983.3 1349.92   2
   2  -5 -22 33055.1 2246.70   5
   2  -5 -22 32394.1 2421.41   8
  -2  -5  22 33220.3 2398.45   8
  -2   5  22 30256.5 2214.77   6
  -2   5  21 6266.09 968.822   1
  -2  -5  21 6441.96 604.775   2
   2  -5 -21 6121.48 985.629   5
   2  -5 -21 5313.29 986.113   8
  -2  -5  21 6234.54 1031.31   8
  -2   5  21 4787.14 891.430   6
  -2   5  20 17.7870 45.2434   7
  -2  -5  20 2837.69 864.714   8
  -2   5  20 1890.99 698.652   6
   2  -5 -20 1451.44 585.409   8
   2  -5 -20 1784.26 633.937   5
  -2  -5  20 2722.17 427.374   2
  -2   5  20 2473.75 608.025   1
  -2   5  19 43350.2 2384.36   6
   2  -5 -19 40329.3 2524.32   8
  -2  -5  19 45004.1 1577.35   2
  -2  -5  19 45573.5 2582.90   8
   2  -5 -19 46721.1 2496.39   5
  -2   5  19 42495.0 2187.02   1
  -2   5  18 13947.6 1223.17   1
  -2   5  18 11763.9 1251.29   6
   2  -5 -18 12381.6 1297.94   5
  -2  -5  18 13391.6 1433.21   8
  -2   5  17 4753.34 766.271   1
  -2   5  17 3990.47 716.332   6
  -2  -5  17 3148.46 749.861   8
   2  -5 -17 3550.01 776.352   5
  -2   5  16 21091.8 1464.71   1
  -2   5  16 23781.4 1647.39   6
   2  -5 -16 22263.7 1636.74   5
   2  -5 -15 32823.9 1937.82   5
  -2   5  15 30193.7 1826.78   6
  -2   5  15 32735.9 1765.20   1
  -2   5  14 20553.9 1362.82   1
  -2   5  14 20094.9 1461.78   6
  -2   5  13 12511.8 1056.84   1
  -2   5  13 11776.2 1125.70   6
  -2   5  12 54247.9 2303.97   6
  -2  -5  12 52040.8 1970.35   3
  -2   5  12 55646.1 2120.21   1
  -2  -5  11 4514.45 585.620   3
  -2   5  11 4951.19 737.234   6
  -2   5  11 6063.75 738.164   1
  -2   5  10 19762.0 1215.19   1
  -2  -5  10 17025.0 1073.44   3
  -2  -5   9 46425.5 1713.93   3
   2  -5  -9 52306.1 1909.32   1
  -2   5   9 49693.6 1856.55   1
  -2   5   8 68425.8 2151.50   1
  -2  -5   8 68056.7 904.797   5
  -2  -5   8 68852.4 2037.27   3
   2  -5  -8 70849.4 2188.03   1
  -2   5   7 2618.69 472.293   1
  -2  -5   7 1898.87 405.767   3
  -2  -5   6 12705.7 886.762   3
  -2   5   6 12135.4 901.995   1
   2   5  -6 13325.3 892.160   3
   2  -5  -6 14344.2 982.199   1
   2  -5  -5 31320.8 1430.47   1
  -2  -5   5 29401.2 1329.17   1
   2   5  -5 29751.2 1298.73   3
  -2  -5   5 29368.4 844.109   6
  -2  -5   4 73672.6 1453.10   6
   2   5  -4 72417.0 1400.88   6
  -2  -5   4 75683.0 2097.44   1
   2  -5  -4 72724.4 2212.50   1
   2   5  -4 73652.1 2017.74   3
   2  -5  -3 2914.84 442.915   5
  -2  -5   3 2949.39 453.247   1
  -2  -5   3 2352.51 306.545   6
   2  -5  -3 4283.91 575.756   1
   2   5  -3 2623.55 304.206   6
   2   5  -3 3015.00 418.396   3
   2  -5  -2 23064.1 1104.96   5
  -2  -5   2 22562.3 939.233   6
   2   5  -2 20806.1 1075.43   3
   2  -5  -2 24103.4 1268.83   1
  -2  -5   2 23236.6 1168.36   1
   2   5  -2 22603.0 896.962   6
   2  -5  -1 106030. 2631.73   1
   2   5  -1 107193. 2049.19   6
  -2  -5   1 104498. 2490.45   1
  -2  -5   1 102906. 2096.49   6
  -2  -5   0 60900.7 1938.77   1
   2   5   0 58880.9 1608.93   6
   2  -5   0 58932.7 1621.01   5
   2   5   0 60988.8 1010.00   4
  -2  -5   0 58437.8 1662.89   6
   2   5   1 45288.9 1469.78   6
  -2  -5  -1 41060.3 1485.38   6
  -2  -5  -1 46035.8 1680.81   1
   2  -5   1 42538.2 1309.66   5
   2   5   1 44732.8 983.376   4
   2  -5   2 4309.76 415.872   5
   2   5   2 4309.83 491.141   6
  -2   5  -2 4359.04 229.948   4
  -2  -5  -2 4351.66 519.198   6
  -2  -5  -2 5007.75 579.147   1
  -2  -5  -3 2576.48 443.972   1
   2   5   3 2730.62 428.113   6
  -2  -5  -3 2569.87 422.725   6
   2  -5   3 2505.07 303.615   5
   2   5   4 31541.4 1387.46   6
  -2  -5  -4 29151.7 1404.66   1
  -2   5  -4 31997.6 1057.08   3
   2  -5   4 30942.6 945.266   5
  -2  -5  -5 41108.8 1639.35   1
   2   5   5 40257.1 1632.43   6
   2  -5   5 41477.5 1007.09   5
  -2   5  -5 42547.5 1214.97   3
   2  -5   5 40772.9 949.520   4
   2   5   6 1171.95 325.122   6
   2  -5   6 1427.99 182.161   5
   2  -5   6 1520.56 211.000   4
   2  -5   7 3077.29 231.204   5
   2   5   7 3953.32 570.472   6
   2  -5   7 3218.35 328.620   4
   2  -5   7 2788.26 374.589   3
   2  -5   8 22600.5 985.433   3
   2  -5   8 22090.3 897.748   4
   2   5   8 22774.8 1343.81   6
   2   5   9 46060.0 1943.39   6
   2  -5   9 42074.3 1393.95   3
   2   5   9 46699.8 1955.70   1
   2   5  10 1171.05 386.316   6
   2  -5  10 1014.24 254.058   3
   2   5  10 280.410 276.672   1
   2  -5  11 155.218 195.065   3
   2   5  11 60.6147 317.613   1
   2   5  12 15900.5 1269.79   1
   2   5  12 17102.4 1321.65   6
   2   5  13 13561.2 1198.84   1
   2   5  13 13432.9 1132.91   6
   2   5  14 12600.8 1217.78   6
   2   5  14 15463.4 1274.69   1
   2  -5  14 15730.8 1293.58   8
   2  -5  15 2678.82 622.619   8
   2   5  15 1566.96 471.571   1
   2   5  15 2261.31 554.411   6
   2   5  16 1448.43 451.374   6
   2   5  16 1976.14 587.851   1
  -2   5 -16 1608.45 381.683   7
   2   5  16 1.47594 17.7020   7
   2  -5  16 2035.02 560.864   8
   2   5  17 935.156 363.285   6
   2  -5  17 1653.76 578.206   8
   2   5  17-4.10359 20.3200   7
   2   5  17 1163.85 473.815   1
  -2   5 -17 10.2405 41.5785   7
   2   5  18 9438.56 1093.36   6
   2  -5  18 9730.88 1181.51   8
   2   5  18 8581.21 1073.70   1
   2  -5  18 8147.92 808.355   2
   2   5  19 6137.77 987.919   6
   2  -5  19 6306.77 1021.49   8
   2  -5  19 6158.01 746.764   2
   2   5  19 4962.98 801.858   1
   2  -5  20 3886.05 888.427   8
   2  -5  20 3678.63 649.044   2
  -2  -5 -20 2365.99 580.702   8
   2   5  20 3318.19 811.601   1
   2   5  20 3848.57 802.774   6
   2  -5  21 10983.8 1337.90   8
   2   5  21 9159.15 1156.94   1
   2   5  21 11933.7 1298.48   6
   2  -5  21 11485.2 1013.68   2
  -2  -5 -21 10101.4 1345.16   8
   2   5  22 14.8048 30.1776   7
   2   5  22 12244.6 1365.73   6
   2  -5  22 13329.5 1102.86   2
   2   5  22 13672.2 1442.17   1
   2  -5  22 14510.9 1545.55   8
  -2   5 -22 8.71737 39.4653   7
   2   5  23 10048.0 1349.72   6
   2  -5  23 11247.6 1477.55   8
   2  -5  23 10545.3 987.214   2
   2   5  23 7922.55 1176.22   1
   2  -5  24 1457.87 477.341   2
   2  -5  24 1190.30 714.981   8
   2   5  24 1133.12 633.702   1
   2   5  24 1553.05 699.430   6
   2   5  25 6566.94 1109.75   1
   2  -5  25 7416.98 1227.46   8
   2   5  26 17115.8 1727.87   1
  -2  -5 -26 16351.1 1527.46   2
   2  -5  26 18046.0 1916.71   8
  -2  -5 -27 270.588 400.896   2
  -2  -5 -27-298.793 528.936   5
   2  -5  27-30.1665 551.153   8
   2   5  27 510.431 584.485   1
  -2  -5 -28 3378.52 792.213   2
   2  -5  28 1780.10 669.278   8
  -2  -5 -28 3155.35 952.198   5
  -2  -5 -29 14159.3 1770.77   5
   2  -5  29 13928.7 1851.38   8
  -2  -5 -29 14109.5 1440.58   2
  -2  -5 -30 9158.68 1426.00   5
   2  -5  30 11360.9 1831.50   8
  -2  -5 -30 10775.8 1322.80   2
   2  -5  31 1181.46 846.949   8
  -2  -5 -31 2218.81 867.923   5
  -2  -5 -32 1440.77 750.052   5
  -2  -5 -33 5431.11 1290.01   5
  -2  -5 -34 9770.57 1598.60   5
   2  -6 -33 7445.32 1397.47   5
   2  -6 -32 22719.0 2309.35   5
   2  -6 -31 9048.74 1652.85   5
   2  -6 -30 527.386 761.365   5
  -2  -6  30-947.329 751.180   8
  -2  -6  29 844.924 667.016   8
   2  -6 -29 309.377 532.092   5
  -2  -6  28 40776.9 3107.77   8
   2  -6 -28 39743.1 2903.86   5
  -2   6  28 40641.8 2584.43   1
  -2  -6  27 35202.5 2852.85   8
  -2   6  27 31243.1 2327.23   1
   2  -6 -27 28461.8 2399.47   5
  -2   6  26 10286.6 1388.60   1
  -2  -6  26 9893.32 1472.10   8
   2  -6 -26 10917.6 1511.16   5
   2  -6 -25 587.653 476.755   5
  -2  -6  25 577.405 548.992   8
  -2   6  25 1919.76 779.585   1
  -2  -6  24 51420.4 3166.75   8
  -2  -6  24 46966.9 1743.44   2
   2  -6 -24 47814.6 2933.68   5
  -2   6  24 47273.3 2654.72   1
  -2  -6  23 9139.92 775.378   2
  -2  -6  23 8310.33 1389.49   8
   2  -6 -23 7829.78 1188.01   5
  -2   6  23 8076.02 1127.61   1
  -2   6  22 16026.2 1617.56   6
   2  -6 -22 16817.2 1702.78   5
  -2   6  22 17103.2 1524.30   1
  -2  -6  22 15511.6 1688.58   8
  -2  -6  22 17482.0 1095.29   2
  -2   6  21 16964.1 1625.75   6
  -2   6  21 17388.8 1603.77   1
   2  -6 -21 18467.1 1749.87   5
   2  -6 -21 15025.0 1681.98   8
  -2  -6  21 17177.9 1777.46   8
  -2  -6  21 17626.7 1104.56   2
  -2   6  20 49181.9 2684.31   6
  -2   6  20 47737.1 2462.74   1
   2  -6 -20 49616.0 2726.69   5
  -2  -6  20 53851.6 2952.99   8
   2  -6 -19 19396.9 1677.93   5
  -2   6  19 19801.3 1558.30   1
  -2   6  19 21230.6 1729.73   6
  -2  -6  19 19877.6 1773.31   8
   2  -6 -18 25426.2 1932.23   5
  -2   6  18 27594.5 1843.11   1
  -2  -6  18 27930.0 1991.55   8
  -2   6  18 25681.8 1865.26   6
  -2   6  17 32093.4 2040.22   6
  -2  -6  17 28356.8 1721.81   3
   2  -6 -17 33441.9 2125.63   5
  -2  -6  17 33977.1 2146.83   8
  -2   6  17 33216.8 1953.04   1
   2  -6 -16 37239.2 2218.27   5
  -2   6  16 41903.4 2125.65   1
  -2  -6  16 35114.3 1863.96   3
  -2  -6  16 39614.6 2282.58   8
  -2   6  16 38603.2 2212.63   6
  -2   6  15 4091.54 693.188   6
   2  -6 -15 4895.88 837.549   5
  -2   6  15 4445.25 740.129   1
  -2  -6  15 3455.34 740.780   8
  -2  -6  15 2857.96 575.863   3
  -2  -6  14 52222.9 2179.09   3
  -2   6  14 58306.8 2414.05   1
  -2   6  14 59373.8 2610.73   6
  -2  -6  13 4782.35 702.488   3
  -2   6  13 6569.08 801.559   1
  -2   6  13 6632.82 879.609   6
  -2   6  12-3.29731 24.1920   7
  -2   6  12 26416.3 1663.31   6
  -2  -6  12 25498.2 1442.66   3
  -2   6  12 28812.4 1629.74   1
   2   6 -12 1314.00 258.796   7
   2   6 -11 42.2671 47.0632   7
  -2   6  11 333.915 226.059   6
  -2  -6  11-91.4051 270.300   3
  -2   6  10 19076.0 1372.43   6
   2  -6 -10 18388.5 1271.83   1
  -2  -6  10 18612.4 1223.63   3
  -2   6  10 19934.0 1296.72   1
  -2   6   9 6441.73 826.545   6
  -2   6   9 7114.69 798.589   1
  -2  -6   9 6171.76 719.428   3
  -2  -6   9 5193.06 284.427   5
   2  -6  -9 7850.52 839.247   1
  -2  -6   8 32042.8 1490.83   3
   2  -6  -8 33573.7 1667.28   1
  -2   6   8 30927.1 1570.44   1
  -2   6   7 15314.2 1106.22   1
   2  -6  -7 17101.7 1212.35   1
  -2   6   6 14780.8 1062.93   1
   2   6  -6 14781.6 1007.27   3
  -2  -6   6 15622.8 1059.56   1
   2  -6  -6 16284.5 1159.23   1
   2   6  -5-9.71612 20.5317   7
   2   6  -5-208.734 185.972   3
   2   6  -5 95.3154 98.5369   6
   2  -6  -5 444.839 331.080   1
   2  -6  -5 229.297 245.625   5
  -2  -6   5 347.650 272.235   1
   2   6  -4 7579.92 519.651   6
   2  -6  -4 7660.53 815.286   1
   2  -6  -4 8291.03 790.018   5
  -2  -6   4 8122.24 790.081   1
   2   6  -4 7567.67 702.870   3
   2   6  -3 45639.3 1332.72   6
   2  -6  -3 42119.4 1687.43   5
  -2  -6   3 46752.9 1833.24   1
   2   6  -3 45324.0 1686.92   3
   2  -6  -3 46279.3 1929.15   1
  -2  -6   2 23513.2 1330.86   1
   2   6  -2 24376.6 1033.65   6
   2  -6  -2 23913.7 1228.61   5
   2  -6  -2 24843.2 1389.74   1
  -2  -6   1 13124.9 1046.19   1
   2   6  -1 12523.3 793.480   6
   2  -6  -1 12551.5 1027.00   1
   2  -6  -1 12270.3 865.472   5
   2   6   0 656.298 128.894   4
  -2  -6   0 749.826 310.925   1
   2   6   0 608.701 224.643   6
   2  -6   0 491.837 204.626   5
   2  -6   0 620.180 286.348   1
   2   6   1 1131.35 283.958   6
   2  -6   1 1236.95 303.024   5
   2   6   1 1350.51 197.237   4
  -2  -6  -1 1481.49 376.127   1
   2   6   2 6542.05 448.266   4
   2   6   2 5045.50 583.951   6
   2  -6   2 5051.40 487.360   5
  -2  -6  -2 4775.06 655.237   1
  -2  -6  -3 26179.7 1430.15   1
   2  -6   3 26130.2 1052.35   5
   2   6   3 26376.3 1309.66   6
   2  -6   4 3076.58 350.579   5
  -2   6  -4 3733.16 428.497   3
  -2  -6  -4 3415.10 547.513   1
   2   6   4 3585.90 573.140   6
   2  -6   5 2446.53 291.316   5
  -2   6  -5 2056.94 321.869   3
  -2  -6  -5 1426.08 369.893   1
   2   6   5 1765.33 426.335   6
  -2   6  -6 11269.4 704.537   3
  -2  -6  -6 11198.0 965.905   1
   2  -6   6 11059.4 511.286   4
   2  -6   6 11500.1 575.519   5
   2   6   6 11046.8 934.142   6
   2  -6   7 55586.0 1274.74   4
   2  -6   7 56898.0 1140.40   5
   2   6   7 55413.6 2138.33   6
  -2   6  -8 146.915 72.8222   6
   2  -6   8 225.527 158.538   4
   2  -6   8 109.195 69.7498   5
   2   6   8 435.844 302.138   6
   2   6   9 16564.1 1228.46   6
   2  -6   9 16701.8 950.174   3
   2  -6   9 16149.1 817.503   4
   2  -6  10 30199.2 1345.60   3
   2   6  10 31689.1 1739.35   6
   2  -6  10 30064.5 1183.65   4
   2   6  10 32284.7 1771.01   1
   2  -6  11 21421.5 1066.09   4
   2  -6  11 20240.6 1119.95   3
   2   6  11 21731.0 1497.48   1
   2   6  11 21655.7 1501.70   6
   2   6  12 1551.65 505.961   1
   2  -6  12 1376.08 379.247   3
   2  -6  12 1271.37 422.163   8
   2   6  12 1553.44 498.020   6
   2   6  13 31647.0 1862.95   1
   2  -6  13 31928.1 1840.85   8
   2   6  13 32233.4 1872.20   6
   2  -6  13 29805.5 1403.06   3
   2   6  14 28511.4 1834.54   1
   2  -6  14 29768.4 1424.57   3
   2   6  14 28888.6 1883.99   6
   2  -6  14 31312.8 1878.46   8
   2   6  15 8638.22 1064.61   1
   2  -6  15 7941.15 982.783   8
   2   6  15 9224.14 1041.88   6
   2  -6  15 7055.00 723.248   3
   2   6  16 1147.19 498.691   6
   2  -6  16 1399.87 545.769   8
   2   6  16 823.683 616.091   1
   2  -6  16 1024.61 365.483   3
   2   6  17 15297.7 1444.18   1
   2   6  17 24.5545 36.6373   7
   2  -6  17 17127.5 1510.36   8
   2   6  17 16235.8 1495.08   6
  -2   6 -17-23.6566 52.8573   7
   2   6  18 21469.1 1726.45   6
   2   6  18 20466.7 1688.18   1
   2  -6  18 21937.4 1782.04   8
   2   6  19 264.611 430.761   6
   2  -6  19 646.281 363.355   2
   2   6  19 754.829 524.057   1
   2  -6  19 317.216 409.936   8
   2  -6  20 7013.38 829.367   2
   2   6  20 7839.72 1101.23   1
   2  -6  20 7864.85 1099.79   8
   2   6  20 7724.91 1127.26   6
   2  -6  21 31060.9 1731.72   2
   2   6  21 31179.9 2208.41   6
   2  -6  21 32348.4 2303.93   8
   2   6  21 30505.1 2186.06   1
   2   6  22 10172.1 1315.39   6
   2  -6  22 12669.9 1561.81   8
   2  -6  22 12931.9 1147.32   2
   2   6  22 12447.4 1489.08   1
   2  -6  23 3071.12 770.454   8
   2   6  23 2208.82 732.127   1
   2  -6  23 3150.56 565.150   2
   2  -6  24 5520.67 790.996   2
   2  -6  24 6010.73 1087.49   8
   2   6  24 3266.95 810.644   1
   2  -6  25 11677.4 1117.31   2
   2   6  25 11352.6 1488.23   1
   2  -6  25 11838.4 1604.73   8
   2  -6  26 11350.8 1597.99   8
   2  -6  27 7436.34 1515.77   8
  -2  -6 -27 6186.04 1184.88   5
  -2  -6 -28 16352.9 1663.43   2
  -2  -6 -28 16516.9 1954.76   5
   2  -6  28 17579.1 2076.44   8
  -2  -6 -29-206.430 718.767   5
   2  -6  29 948.359 838.906   8
  -2  -6 -29 322.464 494.291   2
  -2  -6 -30-189.037 598.510   2
  -2  -6 -30 1646.90 1018.42   5
   2  -6  30-420.833 867.245   8
  -2  -6 -31 13320.7 1807.32   5
  -2  -6 -32 3786.19 1091.11   5
  -2  -6 -33-398.442 781.011   5
  -2  -7  33 2766.23 972.690   3
   2  -7 -31 1701.20 772.132   5
   2  -7 -30 31264.5 2793.11   5
  -2  -7  29 7132.71 1740.10   8
   2  -7 -29 7141.55 1315.90   5
  -2  -7  28 1172.48 866.489   8
   2  -7 -28 123.557 573.575   5
  -2  -7  27 1573.82 779.555   8
  -2   7  27 968.814 592.403   1
   2  -7 -27 1642.62 650.275   5
  -2  -7  26 17627.9 1689.36   3
   2  -7 -26 18232.9 1964.61   5
  -2   7  26 17792.9 1805.18   1
  -2  -7  26 17972.9 2069.52   8
   2  -7 -25 8151.13 1388.44   5
  -2  -7  25 6834.86 1038.31   3
  -2   7  25 7036.34 1113.84   1
  -2  -7  25 8700.93 829.137   2
  -2  -7  25 7139.11 1345.76   8
  -2  -7  24-34.5568 459.697   3
  -2  -7  24 943.314 582.933   8
  -2  -7  24 669.911 307.314   2
  -2   7  24 1001.69 595.972   1
   2  -7 -24 903.428 494.271   5
   2  -7 -23 3866.12 949.313   5
  -2  -7  23 4224.33 959.526   8
  -2  -7  23 5010.60 616.170   2
  -2   7  23 6034.60 1012.18   1
  -2  -7  23 5116.04 921.275   3
  -2  -7  22 19615.1 1638.22   3
  -2   7  22 22405.5 1850.31   1
  -2  -7  22 20725.0 1268.87   2
   2  -7 -22 22080.8 2006.11   5
  -2  -7  22 23418.1 2084.78   8
   2  -7 -21 113.342 550.975   5
  -2  -7  21-187.131 471.136   8
  -2   7  21 470.265 537.296   1
  -2   7  21-1.92321 26.6387   7
  -2  -7  21 522.383 362.718   3
  -2   7  20 17987.9 1672.19   1
  -2   7  20 16723.5 1651.09   6
  -2   7  20-14.2854 38.6020   7
  -2  -7  20 18083.7 1735.26   8
   2  -7 -20 19691.7 1879.41   5
  -2  -7  20 16599.6 1467.29   3
   2   7 -20 10.0487 32.1649   7
  -2   7  19 19354.4 1626.52   1
   2  -7 -19 20591.3 1847.12   5
  -2   7  19 19436.6 1807.89   6
  -2  -7  19 17085.5 1480.46   3
  -2  -7  19 21054.9 1843.44   8
  -2   7  18 4539.25 845.734   1
  -2   7  18 4083.63 882.198   6
  -2  -7  18 4343.28 757.276   3
   2  -7 -18 4051.72 912.536   5
  -2  -7  18 5179.30 981.569   8
  -2   7  17 4421.52 876.532   1
  -2   7  17 4066.97 813.013   6
  -2  -7  17 2498.56 598.500   3
   2  -7 -17 3854.81 817.201   5
  -2  -7  17 2397.98 691.490   8
   2  -7 -16 26958.5 1948.99   5
  -2  -7  16 29231.0 2014.47   8
  -2   7  16 27116.7 1899.86   6
  -2  -7  16 23728.6 1552.66   3
  -2   7  16 28007.8 1840.78   1
  -2  -7  15 21018.8 1661.93   8
  -2   7  15 20944.8 1659.95   6
   2  -7 -15 20591.8 1689.00   5
  -2   7  15 21679.9 1602.40   1
  -2  -7  15 19446.6 1406.23   3
  -2   7  14 332.071 469.183   6
  -2  -7  14 551.875 433.170   8
  -2  -7  14-1.02500 336.277   3
  -2   7  14 451.017 552.613   1
   2  -7 -14-1.84584 495.196   5
  -2   7  13 10565.0 1217.86   6
  -2  -7  13 11092.8 1001.95   3
  -2   7  13 12540.9 1209.10   1
  -2   7  12 32189.3 2009.14   6
  -2   7  12 36681.4 1951.76   1
  -2  -7  12 33006.4 1777.10   3
  -2   7  11 32383.0 1803.89   1
  -2   7  11 31400.1 1900.59   6
  -2  -7  11 33941.1 1700.89   3
   2  -7 -10 12643.6 1183.60   1
  -2   7  10 11850.9 1146.68   6
  -2   7  10 13246.6 1178.75   1
  -2  -7  10 10483.5 953.574   3
  -2   7   9 21789.3 1517.65   6
   2  -7  -9 20526.1 1413.15   1
  -2   7   9 21390.9 1439.34   1
  -2  -7   9 20406.7 682.423   5
  -2   7   8 28177.7 1706.02   6
   2  -7  -8 30871.9 1726.69   1
  -2   7   8 28661.5 1644.94   1
  -2   7   7 5331.03 727.771   1
  -2   7   7 6088.64 767.050   6
   2  -7  -7 6012.32 829.026   1
   2   7  -7 6635.45 696.932   3
   2  -7  -7 5340.53 738.475   5
  -2  -7   7 5290.91 727.914   1
   2  -7  -6 829.823 451.129   1
   2   7  -6 456.161 259.423   3
   2  -7  -6 572.902 370.902   5
  -2   7   6 914.926 473.234   6
  -2  -7   6 191.451 250.272   1
  -2  -7   5 2227.35 458.808   1
   2   7  -5 2226.28 402.012   3
   2   7  -5 2368.96 321.184   6
   2  -7  -5 1503.67 439.966   5
   2  -7  -5 2090.81 504.448   1
  -2   7   5 1920.53 455.286   6
   2  -7  -4 14379.4 1210.11   1
   2  -7  -4 15079.2 1125.73   5
  -2  -7   4 15350.8 1156.51   1
   2   7  -4 15041.1 807.576   6
   2   7  -4 16482.5 1136.56   3
   2   7  -3 1486.12 288.586   6
   2   7  -3 1668.32 361.709   3
  -2  -7   3 2136.44 497.878   1
   2  -7  -3 1898.87 512.436   1
   2  -7  -3 1657.13 431.077   5
   2  -7  -2 1479.30 473.514   1
  -2  -7   2 1176.63 377.449   1
   2   7  -2 1566.51 332.243   6
   2  -7  -2 1981.69 450.016   5
   2   7  -1 7254.95 655.490   6
   2  -7  -1 7165.96 698.983   5
   2  -7  -1 6364.25 825.098   1
  -2  -7   1 7432.60 831.072   1
   2  -7   0 103.299 270.844   1
  -2  -7   0 799.396 380.057   1
   2   7   0 888.584 269.221   6
   2  -7   0 244.798 200.008   5
  -2  -7  -1 20016.1 1312.51   1
   2   7   1 21068.2 722.504   4
   2  -7   1 20565.2 1341.82   1
   2   7   1 19773.7 1143.91   6
   2  -7   1 18873.4 1065.38   5
   2  -7   2 1001.77 276.778   5
  -2  -7  -2 1222.01 452.649   1
   2   7   2 1166.76 365.831   6
   2   7   2 1396.49 238.585   4
   2  -7   3 1302.57 294.093   5
  -2  -7  -3 1266.83 429.450   1
   2   7   3 1517.84 388.147   6
   2  -7   4 1853.74 325.572   5
  -2  -7  -4 1983.24 492.036   1
  -2   7  -4 2241.12 420.676   3
   2   7   4 2208.84 502.394   6
  -2   7  -5 23079.5 971.645   6
   2  -7   5 24539.7 1029.96   5
   2   7   5 24289.8 1433.79   6
  -2   7  -5 23606.5 1112.21   3
  -2  -7  -5 22926.7 1497.91   1
  -2  -7  -6 1845.61 482.916   1
   2  -7   6 1919.62 278.046   5
   2   7   6 1860.01 463.828   6
  -2   7  -6 1808.31 351.700   3
  -2   7  -6 1771.41 274.331   6
   2  -7   7-97.5527 144.389   5
  -2   7  -7 77.6013 93.2058   6
   2   7   7 89.4111 204.043   6
   2  -7   7 200.478 112.488   4
   2  -7   8 4035.61 321.160   5
   2  -7   8 3202.41 318.574   4
  -2   7  -8 3608.50 298.139   6
   2   7   8 3973.23 657.477   6
  -2   7  -9 43596.9 823.544   6
   2   7   9 49022.4 2276.45   1
   2   7   9 48723.8 2249.12   6
   2  -7   9 50517.0 1371.20   4
   2  -7   9 47275.3 968.080   5
   2   7  10 9600.45 1044.55   6
   2   7  10 9911.26 1053.95   1
   2  -7  10 10257.1 674.403   4
   2  -7  10 8303.42 915.729   8
   2   7  11 22368.8 1586.71   6
   2  -7  11 21942.8 1501.35   8
   2  -7  11 22877.9 1057.00   4
   2   7  11 22274.2 1608.25   1
   2  -7  12 15624.2 911.502   4
   2   7  12 15550.6 1350.60   6
   2  -7  12 14719.8 1282.38   8
   2  -7  12 14832.8 1016.49   3
   2   7  12 14630.4 1346.12   1
  -2   7 -13 37.5092 60.6554   7
   2   7  13 39567.8 2205.39   1
   2  -7  13 39352.9 1537.06   4
   2   7  13 37119.7 2154.18   6
   2  -7  13 38666.6 2087.79   8
   2  -7  13 37521.4 1685.30   3
   2  -7  14 3115.97 473.445   4
   2  -7  14 3581.48 619.406   3
   2  -7  14 3784.94 753.070   8
   2   7  14 3580.96 782.297   6
   2   7  14 3867.44 788.618   1
   2   7  15 4277.23 779.457   1
   2  -7  15 5191.47 839.623   8
   2   7  15 5116.46 845.227   6
   2  -7  15 5314.97 659.695   3
   2   7  16 13920.2 1417.42   1
   2   7  16 13927.4 1412.64   6
   2  -7  16 13506.4 1111.92   3
   2  -7  16 14762.6 1422.34   8
  -2   7 -17 18.0810 44.4770   7
   2  -7  17 1618.15 538.417   8
   2   7  17 1937.75 656.957   1
   2  -7  17 2070.19 482.917   3
   2   7  17 1847.57 558.090   6
   2  -7  18 5025.04 860.118   8
  -2   7 -18 10.2151 39.5623   7
   2   7  18 5654.85 964.898   6
   2   7  18 12.2102 25.8224   7
   2   7  18 6359.64 979.462   1
   2  -7  18 6472.08 807.833   3
   2   7  19 6224.74 1061.02   6
   2   7  19 5882.41 1107.36   1
   2  -7  19 6340.06 1069.43   8
   2  -7  19 5714.37 775.240   3
   2   7  20 8976.33 1203.16   6
   2  -7  20 8491.48 1224.72   8
   2  -7  20 8639.91 962.097   3
   2   7  20 8978.79 1207.82   1
   2  -7  21 527.083 344.490   3
  -2   7 -21 8.89087 34.9372   7
   2  -7  21 672.315 445.210   8
   2  -7  21 453.923 296.311   2
   2   7  21 315.114 481.882   1
   2  -7  22 21031.0 1979.44   8
   2  -7  22 17714.2 1440.54   3
   2  -7  22 18676.1 1412.55   2
   2   7  22 18163.8 1841.56   1
   2   7  23 17376.5 1810.74   1
   2  -7  23 18344.0 1987.51   8
   2  -7  23 14286.8 1330.50   3
   2  -7  23 16862.2 1390.72   2
   2  -7  24 8227.11 1027.47   3
   2  -7  24 8476.72 1009.37   2
   2  -7  24 9626.91 1446.42   8
   2  -7  25 7104.49 1308.79   8
   2  -7  25 7354.89 919.476   2
   2  -7  26 23941.0 2308.50   8
   2  -7  26 22953.2 1605.23   2
  -2  -7 -27 1713.95 787.284   5
   2  -7  27 2287.20 925.562   8
  -2  -7 -28 8522.86 1537.37   5
   2  -7  28 7619.23 1418.94   8
  -2  -7 -29 19222.0 1879.23   2
   2  -7  29 21194.1 2365.47   8
  -2  -7 -29 19824.2 2179.01   5
  -2  -7 -30 26383.3 2107.57   2
  -2  -7 -30 22728.1 2379.10   5
  -2  -7 -31 780.171 723.285   5
  -2  -8  31 587.360 606.070   3
   2  -8 -30 766.577 1002.04   5
  -2  -8  30-194.907 667.600   3
  -2  -8  29 3378.57 936.622   3
   2  -8 -29 2543.50 632.055   5
  -2  -8  28 45868.8 3492.35   8
   2  -8 -28 48558.5 3410.59   5
  -2  -8  28 38109.8 2530.91   3
  -2  -8  27 4465.38 844.684   3
   2  -8 -27 5057.70 1044.43   5
   2  -8 -26 11284.2 1608.20   5
  -2  -8  26 11774.0 1690.25   8
  -2  -8  26 10139.0 1350.67   3
  -2  -8  25 2437.25 945.288   8
  -2  -8  25 1441.95 672.461   3
   2  -8 -25 375.588 579.133   5
  -2   8  24 41291.9 2717.72   1
  -2  -8  24 39241.1 2409.76   3
   2  -8 -24 45151.7 3090.54   5
  -2  -8  24 47309.2 3220.87   8
  -2  -8  24 44349.1 1985.92   2
   2  -8 -23 1343.89 585.004   5
  -2  -8  23 729.635 638.594   3
  -2  -8  23 2070.69 922.240   8
  -2   8  23 493.932 495.209   1
  -2  -8  22 18202.4 1882.96   8
  -2   8  22 16402.1 1650.22   1
   2  -8 -22 19398.6 2017.92   5
  -2  -8  22 16224.3 1593.29   3
  -2  -8  21-608.862 531.861   8
  -2   8  21-17.6796 41.1032   7
  -2  -8  21 312.110 502.224   3
   2  -8 -21 1033.29 584.337   5
  -2   8  21 207.693 432.006   1
  -2  -8  20 22266.3 1713.75   3
   2  -8 -20 23526.5 2095.93   5
  -2  -8  20 28862.4 2280.95   8
  -2   8  20 22198.1 1854.74   1
  -2   8  19 6147.28 1031.59   1
  -2  -8  19 7040.33 1086.20   8
  -2  -8  19 6085.84 850.618   3
   2  -8 -19 6334.04 1078.99   5
   2  -8 -18 30851.8 2308.30   5
  -2   8  18 32734.0 2142.31   1
  -2   8  18 31363.0 2244.78   6
  -2  -8  18 35197.7 2404.36   8
  -2  -8  18 29619.2 1897.19   3
  -2  -8  17 8303.09 1047.39   3
   2  -8 -17 8121.36 1192.46   5
  -2  -8  17 8677.23 1192.32   8
  -2   8  17 7953.53 1169.92   6
  -2   8  17 7833.22 1090.34   1
  -2   8  16 3946.83 822.896   6
  -2  -8  16 4588.17 763.837   3
   2  -8 -16 3806.96 819.055   5
  -2  -8  16 4686.40 921.370   8
  -2   8  16 3406.30 675.578   1
   2  -8 -15 1657.64 537.107   5
  -2   8  15 1808.17 549.567   1
  -2  -8  15 525.865 337.753   3
  -2  -8  15 1967.97 665.078   8
  -2   8  15 1345.09 555.452   6
   2  -8 -14 52135.8 2756.49   5
  -2   8  14 49066.6 2477.37   1
  -2  -8  14 52275.4 2345.07   3
  -2  -8  14 52732.7 2665.26   8
  -2   8  14 49986.8 2711.82   6
  -2  -8  13 635.669 286.602   3
   2   8 -13-12.8815 29.1028   7
  -2   8  13 869.029 416.501   1
  -2  -8  13 777.500 470.487   8
  -2   8  13 661.275 463.694   6
   2  -8 -13 647.706 404.827   5
  -2  -8  12 2468.99 636.094   8
  -2  -8  12 1811.94 517.684   3
  -2   8  12 748.701 400.007   6
  -2   8  12 2152.68 591.753   1
   2  -8 -12 1548.62 524.918   5
   2  -8 -11 4552.91 832.075   5
  -2   8  11 4127.96 742.629   1
   2  -8 -11 4462.09 777.609   1
  -2  -8  11 4704.35 766.056   8
  -2   8  11 3495.46 728.807   6
  -2  -8  10 25634.2 806.426   5
   2  -8 -10 26497.4 1773.73   5
   2  -8 -10 27131.8 1789.34   1
  -2   8  10 26588.5 1728.36   1
  -2   8  10 26650.5 1790.53   6
   2  -8  -9 12246.7 1208.52   5
  -2  -8   9 12000.8 620.306   5
  -2   8   9 11290.4 1190.59   6
  -2   8   9 10846.3 1090.34   1
   2  -8  -9 12127.1 1184.97   1
   2   8  -8-15.9878 27.9466   7
   2  -8  -8 921.244 463.732   1
   2  -8  -8 654.507 378.751   5
  -2  -8   8 236.355 253.627   1
  -2   8   8 335.570 357.219   1
  -2   8   8 220.527 256.154   6
   2  -8  -7 45165.9 2178.52   5
  -2   8   7 45526.5 2164.04   6
  -2  -8   7 44415.0 2133.49   1
   2   8  -7 45476.9 1975.78   3
   2  -8  -7 44216.4 2264.40   1
  -2   8   6 32547.4 1790.88   6
  -2  -8   6 29210.9 1799.73   1
   2   8  -6 31534.3 1642.16   3
   2   8  -6 30198.7 1096.23   6
   2  -8  -6 32572.9 1898.68   1
   2  -8  -6 28791.7 1726.68   5
   2   8  -5 6660.07 562.162   6
  -2   8   5 6007.75 866.559   6
  -2  -8   5 5957.11 821.460   1
   2   8  -5 5663.76 738.141   3
   2  -8  -5 6407.00 829.415   5
   2  -8  -5 6635.64 951.773   1
  -2   8   4 177.094 255.727   6
   2   8  -4 53.2239 253.796   3
   2   8  -4 147.564 155.172   6
   2  -8  -4-116.141 299.887   1
  -2  -8   4 487.797 322.845   1
   2  -8  -4-246.794 264.128   5
   2  -8  -3 70667.6 2468.19   5
   2   8  -3 72505.9 2415.88   3
   2  -8  -3 71606.4 2774.97   1
   2   8  -3 70186.4 1965.90   6
  -2  -8   3 70660.0 2686.02   1
  -2   8   3 70971.9 2469.08   6
  -2   8   2 5462.06 722.827   6
   2   8  -2 5659.28 612.817   6
   2  -8  -2 5134.01 803.803   1
  -2  -8   2 5421.51 772.630   1
   2  -8  -2 5326.70 695.842   5
   2  -8  -1 25479.5 1423.73   5
  -2  -8   1 28499.2 1712.70   1
  -2   8   1 29020.6 1506.35   6
   2   8  -1 27297.7 1337.15   6
   2  -8  -1 26831.6 1734.99   1
  -2  -8   0 2918.86 583.445   1
   2   8   0 2892.20 240.397   4
   2  -8   0 2889.76 651.062   1
   2   8   0 2874.09 504.864   6
   2  -8   0 3539.37 538.883   5
  -2   8   0 3238.69 541.278   6
   2   8   1 85461.4 1458.85   4
   2  -8   1 81717.2 2383.01   5
  -2   8  -1 83223.3 2389.94   6
   2   8   1 82639.6 2469.76   6
  -2  -8  -1 80825.5 2951.33   1
   2  -8   1 74890.6 2838.03   1
   2   8   2 9815.12 908.151   6
  -2  -8  -2 8513.21 1004.31   1
   2  -8   2 9145.38 1016.59   1
   2  -8   2 8698.31 792.748   5
   2   8   2 10115.8 597.988   4
  -2   8  -2 9760.26 816.628   6
   2   8   3 17973.3 1250.98   6
   2  -8   3 19385.3 1081.28   5
  -2   8  -3 20428.3 1094.98   6
  -2  -8  -3 20443.9 1456.59   1
   2   8   3 19911.2 873.996   4
   2   8   4 3355.61 653.835   6
   2  -8   4 4145.61 512.830   5
  -2   8  -4 4256.90 499.136   6
  -2   8  -4 4318.57 596.311   3
  -2  -8  -4 4608.17 758.876   1
   2   8   5 51940.1 2205.40   6
  -2   8  -5 52681.9 1580.65   6
  -2   8  -5 47922.0 1766.75   3
   2  -8   5 52770.6 1639.16   5
  -2  -8  -5 51599.9 2358.35   1
  -2  -8  -6 22897.9 1635.28   1
  -2   8  -6 25780.4 1035.96   6
  -2   8  -6 24443.0 1257.73   3
   2   8   6 23859.8 1553.32   6
   2  -8   6 26705.8 1128.28   5
   2  -8   7 33567.4 1159.55   5
  -2   8  -7 31585.3 1413.10   3
  -2   8  -7 32107.6 1080.01   6
   2   8   7 30971.4 1786.67   6
  -2  -8  -7 30726.5 1890.65   1
  -2   8  -8 16475.2 710.469   6
   2  -8   8 17263.0 769.445   5
   2   8   8 16382.9 1367.07   6
   2   8   8 15821.7 1349.67   1
   2  -8   9 901.180 191.136   4
   2  -8   9 851.476 177.207   5
   2   8   9 1346.00 473.057   6
   2   8   9 1349.27 493.488   1
  -2   8  -9 785.536 146.190   6
   2  -8  10 28590.2 771.936   5
   2   8  10 29374.7 1901.85   1
   2  -8  10 27690.1 1759.80   8
   2  -8  10 30627.0 1067.30   4
   2   8  10 31406.0 1936.87   6
   2   8  11-10.9511 21.6132   7
  -2   8 -11 2.23460 32.0095   7
   2  -8  11 10367.1 1093.35   8
   2   8  11 9669.01 1086.55   1
   2   8  11 9106.21 1094.39   6
   2  -8  11 10977.7 705.550   4
   2  -8  12 4812.59 784.316   8
   2   8  12 5551.56 861.835   6
   2   8  12 3913.25 738.745   1
   2  -8  12 5437.02 537.628   4
   2  -8  13 4830.34 797.397   8
   2  -8  13 5243.04 572.329   4
   2   8  13 5250.59 765.181   1
  -2   8 -13-22.6815 47.1786   7
   2   8  13-2.96457 14.7245   7
   2   8  13 5008.08 851.984   6
   2  -8  14 35785.7 1495.00   4
   2  -8  14 34695.2 2083.54   8
   2  -8  14 34496.6 1708.99   3
   2   8  14 35890.0 2270.23   1
   2   8  14 36412.4 2232.15   6
   2  -8  15 8405.36 772.524   4
   2  -8  15 7501.88 839.674   3
   2   8  15 8143.38 1061.22   6
   2   8  15 8418.24 1144.53   1
   2  -8  15 8601.75 1085.31   8
   2  -8  16 5368.04 755.276   3
   2  -8  16 5375.61 927.820   8
   2   8  16 5329.18 947.477   6
   2   8  16 5214.95 914.053   1
   2  -8  16 5423.93 656.629   4
   2   8  17 8689.08 1230.02   6
   2   8  17 7364.43 1066.35   1
   2  -8  17 8629.28 1109.92   8
   2  -8  17 8647.38 887.772   4
   2  -8  17 8906.96 940.328   3
   2   8  18 29901.1 2170.82   6
   2  -8  18 28618.8 1601.58   4
  -2   8 -18-4.44253 30.1026   7
   2  -8  18 33355.1 2278.85   8
   2   8  18 10.6444 23.0030   7
   2  -8  18 30564.1 1793.37   3
   2   8  18 30720.6 2201.65   1
   2   8  19-336.455 631.658   1
   2  -8  19 146.314 320.310   4
   2  -8  19 945.777 564.810   8
   2  -8  19 43.3374 383.733   3
   2  -8  20 2095.62 697.180   8
   2   8  20 2232.97 700.164   1
   2  -8  20 2614.27 626.480   4
   2  -8  20 2041.38 502.766   3
  -2   8 -20-17.7312 45.2476   7
   2   8  21 13361.7 1535.03   1
   2  -8  21 16369.4 1383.76   3
   2  -8  21 15787.4 1380.96   4
   2  -8  21 16901.2 1804.26   8
   2  -8  22 35557.7 2047.59   4
   2  -8  22 34877.8 2559.98   8
   2  -8  22 37071.2 2103.59   3
   2  -8  23 2490.25 657.274   4
   2  -8  23 4390.35 1175.26   8
   2  -8  23 2545.60 557.828   3
   2  -8  23 2566.70 602.891   2
   2  -8  24 7712.19 1401.68   8
   2  -8  24 7111.71 1004.31   3
   2  -8  24 6553.58 938.948   2
   2  -8  24 6032.03 901.667   4
   2  -8  25 1708.85 626.186   3
   2  -8  25 1558.73 537.705   4
   2  -8  25 1719.07 816.704   8
   2  -8  25 1718.51 594.826   2
  -2  -8 -26 41854.0 3161.01   5
   2  -8  26 35802.7 2167.51   3
   2  -8  26 39313.2 2444.76   4
   2  -8  26 40045.0 2979.62   8
   2  -8  27 2755.00 784.529   3
   2  -8  27 4860.77 1307.21   8
  -2  -8 -27 2399.20 963.451   5
  -2  -8 -28 12090.4 1801.01   5
   2  -8  28 14150.8 1958.51   8
   2  -8  28 11630.8 1330.61   3
   2  -8  29-525.574 657.555   3
  -2  -8 -29 763.457 876.797   5
  -2  -9  30 39402.8 2681.75   3
  -2  -9  29 81.9183 695.614   3
   2  -9 -28 4835.38 1231.59   5
  -2  -9  28 3860.73 904.571   3
   2  -9 -27-866.930 956.862   5
  -2  -9  27 1329.31 1053.61   8
  -2  -9  27 1024.37 775.968   3
   2  -9 -26 41029.4 3172.58   5
  -2  -9  26 38880.7 3010.60   8
  -2  -9  26 34454.1 2365.31   3
   2  -9 -25 5288.44 1138.49   5
  -2  -9  25 5237.76 1098.60   3
  -2  -9  25 5918.95 1265.65   8
  -2  -9  24 14749.9 1839.91   8
   2  -9 -24 15788.5 1957.72   5
  -2  -9  24 13787.7 1463.42   3
   2  -9 -23 579.757 812.043   5
  -2  -9  23 1423.92 553.351   3
  -2  -9  23 1831.86 775.501   8
   2  -9 -22 39784.8 2909.23   5
  -2  -9  22 35311.2 2321.47   3
  -2  -9  22 40615.4 2858.24   8
  -2   9  21-8.54691 28.1169   7
  -2  -9  21 72.2856 422.812   3
  -2   9  21-190.875 815.342   1
   2  -9 -21-857.353 779.290   5
  -2  -9  21-37.5624 625.351   8
  -2  -9  20 55498.0 3256.96   8
  -2  -9  20 46597.2 2593.44   3
  -2   9  20 52964.3 2988.38   1
   2  -9 -20 53362.1 3275.62   5
  -2  -9  19 896.384 427.567   3
  -2  -9  19 709.946 536.945   8
   2  -9 -19 582.586 487.746   5
  -2   9  19 339.312 469.157   1
  -2  -9  18 14460.9 1607.24   8
   2  -9 -18 14372.4 1628.83   5
  -2  -9  18 13188.4 1407.12   3
  -2   9  18 13506.6 1487.87   1
  -2   9  17 8.16042 27.2157   7
  -2  -9  17 2159.78 711.406   8
  -2   9  17 2474.69 673.234   1
  -2  -9  17 2690.67 620.868   3
   2  -9 -17 1645.03 622.489   5
  -2   9  16 56047.8 2909.71   1
  -2  -9  16 51186.2 2551.01   3
  -2  -9  16 55301.1 2940.27   8
   2  -9 -16 57041.5 3098.89   5
  -2   9  16 52127.9 2927.74   6
  -2  -9  15 5140.23 888.975   8
  -2   9  15 5904.37 1015.05   1
  -2  -9  15 5262.50 818.164   3
   2  -9 -15 5013.42 987.640   5
  -2   9  15 4683.19 864.131   6
   2  -9 -14 3630.72 816.886   5
  -2  -9  14 2907.55 788.234   8
  -2   9  14 3350.78 767.417   1
  -2   9  14 3183.12 847.600   6
   2  -9 -13 6633.32 1017.01   5
  -2   9  13 6878.41 1016.81   1
  -2   9  13 6171.77 1052.76   6
  -2  -9  13 6337.79 957.880   8
  -2  -9  12 39027.9 2246.23   8
   2  -9 -12 39984.9 2438.39   5
  -2   9  12 39445.8 2321.86   6
  -2   9  12 40407.1 2314.36   1
  -2  -9  11 6336.54 434.053   4
  -2  -9  11 7970.07 1061.86   1
  -2  -9  11 6660.72 401.443   5
  -2   9  11 7017.09 991.301   1
  -2   9  11 6566.14 962.063   6
   2  -9 -11 6721.56 1041.29   1
   2  -9 -11 7339.46 1026.51   5
  -2   9  10 8779.72 1105.89   6
  -2  -9  10 6429.57 346.584   4
   2  -9 -10 7661.60 1080.61   1
  -2  -9  10 8398.82 547.323   5
  -2  -9  10 8463.90 1026.26   1
  -2   9  10 8629.41 1091.31   1
   2  -9 -10 7649.47 1046.12   5
   2  -9  -9 548.829 335.355   5
  -2  -9   9 1182.56 475.675   1
   2  -9  -9 398.455 461.233   1
  -2  -9   9 1072.37 268.730   5
  -2   9   9 655.638 431.120   6
   2  -9  -8 4815.86 845.464   5
  -2   9   8 4840.22 783.899   6
  -2  -9   8 5508.77 826.185   1
  -2  -9   8 5724.53 543.556   5
   2  -9  -8 5324.77 883.589   1
   2   9  -8 5753.88 777.904   3
   2   9  -7 55.2225 260.782   3
   2  -9  -7 397.680 363.252   5
   2   9  -7-13.3624 24.7837   7
  -2   9   7 251.250 315.773   6
  -2  -9   7 818.578 503.455   1
   2  -9  -7 931.373 552.183   1
   2  -9  -6 1329.93 534.525   1
   2   9  -6 1395.17 474.450   3
   2   9  -6 1236.91 281.219   6
  -2  -9   6 1656.98 539.673   1
   2  -9  -6 1939.28 548.518   5
  -2   9   6 1614.78 575.461   6
  -2   9   5 2186.52 541.221   6
   2  -9  -5 2221.26 635.032   1
  -2  -9   5 2360.14 589.865   1
   2  -9  -5 2634.08 631.662   5
   2   9  -5 2739.43 531.141   3
   2   9  -5 2535.94 396.773   6
   2  -9  -4 3141.39 632.696   5
   2   9  -4 4067.83 536.050   6
  -2   9   4 3060.17 575.233   6
   2  -9  -4 3482.34 773.263   1
   2   9  -4 3842.54 611.416   3
  -2  -9   4 3752.24 730.507   1
  -2   9   3 1780.73 483.866   6
   2  -9  -3 1014.01 451.321   1
   2   9  -3 1386.38 340.446   6
  -2  -9   3 618.886 371.798   1
   2  -9  -3 1355.99 439.033   5
   2   9  -3 1287.25 428.676   3
   2  -9  -2 596.684 397.159   1
  -2   9   2 1105.99 424.707   6
  -2  -9   2 596.006 354.834   1
   2  -9  -2 629.226 351.936   5
   2   9  -2 497.821 267.318   6
  -2  -9   1 7419.78 955.069   1
   2  -9  -1 8169.73 869.589   5
   2  -9  -1 7208.59 970.053   1
  -2   9   1 8125.58 862.097   6
   2   9  -1 7479.20 765.170   6
  -2  -9   0 382.672 405.955   1
   2  -9   0 980.818 447.719   1
  -2   9   0 930.710 373.948   6
   2   9   0 697.719 329.988   6
   2  -9   0 749.978 322.306   5
   2  -9   1 45197.8 1895.77   5
   2  -9   1 46507.0 2358.17   1
  -2   9  -1 46867.5 1904.90   6
  -2  -9  -1 47162.8 2386.83   1
   2   9   1 46611.9 1069.47   4
   2   9   1 45776.0 1947.98   6
   2   9   2 600.609 208.082   4
  -2   9  -2-38.2211 239.655   6
  -2  -9  -2-82.0914 309.464   1
   2  -9   2 490.014 332.399   5
   2   9   2 835.733 417.085   6
   2  -9   2-127.787 306.754   1
   2  -9   3 10394.1 879.137   5
  -2   9  -3 8500.24 802.467   6
   2  -9   3 9086.51 1086.27   1
   2   9   3 9150.89 941.646   6
  -2  -9  -3 10408.0 1131.35   1
   2   9   3 10416.8 646.257   4
  -2  -9  -4 5161.61 846.461   1
  -2   9  -4 4779.68 582.207   6
  -2   9  -4 5823.10 701.568   3
   2  -9   4 5935.71 645.191   5
   2  -9   4 5528.70 852.351   1
   2   9   4 4696.15 705.579   6
   2   9   4 5342.15 506.820   4
   2   9   5 60359.6 2489.32   6
   2  -9   5 62234.9 1953.99   5
  -2   9  -5 59881.4 2057.53   3
  -2  -9  -5 57302.2 2680.01   1
  -2   9  -5 60231.6 1833.92   6
   2   9   6 1034.81 491.670   1
   2  -9   6 1389.17 324.782   5
   2   9   6-8.94344 15.2399   7
   2   9   6 1750.95 588.685   6
  -2  -9  -6 2148.96 613.128   1
  -2   9  -6 1504.92 410.547   3
  -2   9  -6 981.124 256.575   6
   2   9   7 951.108 403.561   6
   2  -9   7 1028.54 271.569   5
  -2   9  -7 949.367 225.470   6
  -2  -9  -7 682.417 414.071   1
   2   9   7 1464.23 567.848   1
   2   9   7-4.68327 12.7885   7
  -2   9  -7 940.789 301.681   3
   2  -9   8 6272.68 523.213   5
  -2   9  -8 5895.19 475.787   6
   2   9   8 5491.82 905.785   1
   2   9   8 6470.42 918.580   6
   2   9   9 21400.3 1632.62   6
   2   9   9 22122.7 1715.10   1
  -2   9  -9 22460.4 825.040   6
   2  -9   9 23232.5 918.756   5
   2  -9  10 24911.3 837.955   5
   2   9  10 24830.6 1768.12   6
   2   9  10 26229.7 1887.47   1
   2   9  11 2.42645 11.4853   7
   2  -9  11 2442.59 228.633   5
   2   9  11 2673.57 688.763   1
   2  -9  11 3286.75 698.171   8
   2  -9  11 2357.38 303.808   4
   2   9  11 1872.16 534.428   6
  -2   9 -11-12.9008 39.5523   7
   2   9  12 27411.2 1984.79   6
   2  -9  12 25572.3 1825.74   8
   2   9  12 26706.4 1966.20   1
   2  -9  12 26369.8 1095.73   4
   2  -9  13 24532.8 1130.85   4
  -2   9 -13-18.2716 43.8424   7
   2   9  13 23321.9 1827.13   1
   2  -9  13 23871.5 1767.56   8
   2   9  13 23643.2 1827.79   6
   2   9  14 1935.33 745.413   1
   2  -9  14 2352.87 450.176   4
   2   9  14 779.507 428.927   6
   2  -9  14 1084.77 489.640   8
   2  -9  15 4384.09 565.531   4
   2   9  15 3581.67 725.484   6
   2  -9  15 4857.62 878.312   8
   2   9  15 3913.75 781.977   1
   2  -9  16 41244.6 2488.85   8
   2  -9  16 41121.8 1715.96   4
   2   9  16 42115.7 2580.44   6
   2   9  16 41475.7 2609.11   1
   2   9  17 5.21710 18.4870   7
  -2   9 -17 6.91187 29.0230   7
   2   9  17 3650.03 862.036   1
   2  -9  17 3039.11 563.038   4
   2  -9  17 1900.42 656.181   8
   2  -9  18 546.941 503.034   8
  -2   9 -18 162.541 117.557   7
   2   9  18 864.428 670.048   1
   2  -9  18 1359.02 421.506   4
   2  -9  18 877.684 351.606   3
   2  -9  19 3228.57 657.547   3
   2  -9  19 2815.21 592.263   4
   2  -9  19 1749.92 703.519   8
   2  -9  20 74021.4 3655.48   8
   2  -9  20 67016.7 2621.20   4
   2  -9  20 71971.2 2835.96   3
   2  -9  21 1231.34 464.342   4
   2  -9  21 1145.50 843.312   8
   2  -9  21 86.3273 381.918   3
   2  -9  22 5981.58 866.944   4
   2  -9  22 7182.26 1307.01   8
   2  -9  22 6269.99 900.550   3
   2  -9  23 3111.84 953.112   8
   2  -9  23 1800.69 570.446   4
   2  -9  23 2960.88 673.935   3
   2  -9  24 46696.7 2478.74   4
   2  -9  24 49029.4 2594.26   3
   2  -9  24 53066.5 2556.33   2
   2  -9  24 49695.5 3304.92   8
  -2  -9 -25-47.8476 802.001   5
   2  -9  25 1359.76 694.158   3
   2  -9  25 557.204 725.392   8
   2  -9  26 8606.74 1013.23   3
   2  -9  26 9967.45 1652.72   8
  -2  -9 -26 10415.7 1703.74   5
   2  -9  27 692.445 777.314   8
   2  -9  27 897.670 653.713   3
  -2  -9 -27 511.549 951.330   5
  -2  -9 -28 27339.4 2726.71   5
  -2 -10  28 28260.6 2242.00   3
  -2 -10  27-935.696 638.053   3
  -2 -10  26 1404.58 833.648   3
  -2 -10  26-495.274 970.942   8
   2 -10 -25 1640.97 854.585   5
  -2 -10  25 794.909 466.921   3
  -2 -10  25 344.658 782.057   8
  -2 -10  24 9998.98 1558.74   8
  -2 -10  24 9045.96 1363.60   3
   2 -10 -24 9146.43 1600.61   5
   2 -10 -23 1013.87 695.346   5
  -2 -10  23 2419.71 862.195   8
  -2 -10  23 2044.66 743.395   3
  -2 -10  22 12915.5 1755.28   8
   2 -10 -22 12031.9 1652.05   5
  -2 -10  22 10823.8 1373.47   3
  -2 -10  21 536.714 585.100   3
  -2 -10  21-1241.18 714.544   8
   2 -10 -21-1054.30 680.910   5
  -2  10  21-0.86321 17.9327   7
  -2 -10  20 997.190 505.414   3
   2 -10 -20 430.234 727.277   5
  -2 -10  20 414.253 546.564   8
  -2  10  20 3.70774 20.5421   7
  -2 -10  19 1515.37 702.672   8
  -2 -10  19 492.399 511.521   3
   2 -10 -19 1283.82 606.056   5
  -2  10  18 27664.5 2192.47   1
   2 -10 -18 33363.4 2585.03   5
  -2 -10  18 32647.9 2500.89   8
  -2 -10  17 114.140 576.450   8
   2 -10 -17 539.060 521.992   5
  -2  10  17 4.50758 23.2337   7
  -2  10  17 628.018 632.163   1
  -2  10  16 1967.43 820.997   1
   2 -10 -16 1920.35 812.479   5
  -2 -10  16 731.574 441.282   8
  -2 -10  15 1997.01 357.893   4
   2 -10 -15 2841.56 869.477   5
  -2  10  15 2164.43 693.179   1
  -2 -10  15 1770.73 739.527   8
   2 -10 -14 35689.7 2466.57   5
  -2  10  14 33718.2 2351.17   1
  -2 -10  14 36804.4 2376.00   8
  -2 -10  14 35157.4 1196.27   4
  -2  10  14 36314.9 2419.94   6
   2 -10 -13 917.996 506.158   5
  -2 -10  13 397.223 561.563   1
  -2  10  13 95.1820 368.153   6
  -2 -10  13 720.642 425.584   8
  -2  10  13 538.570 380.832   1
  -2 -10  13 649.519 158.558   4
  -2 -10  12 599.548 133.136   4
  -2  10  12 222.243 105.435   7
  -2 -10  12 1612.59 632.270   1
  -2  10  12 1152.98 648.859   6
  -2  10  12 602.214 463.161   1
  -2 -10  12 790.410 377.634   8
  -2 -10  12 1016.35 133.333   5
   2  10 -12-6.79752 19.1292   7
   2 -10 -12 1228.41 625.540   5
  -2 -10  11 1843.12 597.761   1
  -2 -10  11 1435.32 230.806   5
   2 -10 -11 1206.32 543.903   1
   2  10 -11-3.73495 15.0534   7
  -2  10  11 1692.27 584.532   6
   2 -10 -11 1540.84 543.807   5
  -2 -10  10 7294.47 556.861   5
  -2 -10  10 7257.84 1081.12   1
  -2  10  10 6049.55 984.769   6
   2 -10 -10 5744.30 1032.47   5
   2 -10 -10 6279.58 1070.70   1
  -2  10   9 2165.24 582.241   6
  -2 -10   9 3618.34 451.338   5
   2 -10  -9 3409.98 800.096   5
  -2 -10   9 2970.41 760.029   1
   2 -10  -9 3360.65 798.517   1
  -2  10   8 21443.8 1680.57   6
   2  10  -8 21183.5 1467.58   3
  -2 -10   8 20685.2 1719.19   1
   2 -10  -8 21857.1 1833.22   1
  -2 -10   8 22556.6 1138.06   5
   2 -10  -8 21977.7 1734.84   5
   2 -10  -7 8080.75 1054.33   5
  -2  10   7 8151.45 1025.93   6
  -2 -10   7 7199.71 1145.18   1
   2  10  -7 8307.00 962.179   3
  -2 -10   7 8445.26 765.455   5
   2 -10  -7 9113.10 1191.63   1
   2  10  -6 3971.08 672.850   3
   2 -10  -6 3852.73 776.990   5
   2  10  -6 4289.95 513.381   6
  -2  10   6 3310.29 696.176   6
  -2 -10   6 3212.18 744.886   1
   2 -10  -6 3930.31 844.155   1
  -2  10   5 2966.67 684.080   6
  -2 -10   5 3333.51 696.584   1
   2  10  -5 3665.80 694.669   3
   2 -10  -5 4073.28 888.315   1
   2  10  -5 3165.21 476.548   6
   2 -10  -5 3724.48 720.763   5
   2 -10  -4 9441.66 1210.91   1
  -2 -10   4 8608.38 1157.94   1
   2  10  -4 8660.05 1005.45   3
  -2  10   4 9563.82 1121.92   6
   2 -10  -4 8950.28 1127.47   5
   2  10  -4 9661.06 816.131   6
   2 -10  -3 1343.71 502.543   5
   2  10  -3 2202.28 596.518   3
  -2  10   3 1362.82 425.377   6
  -2 -10   3 1603.61 646.998   1
   2  10  -3 1639.19 373.667   6
   2 -10  -3 2363.42 718.667   1
   2  10  -2 4371.91 775.338   3
  -2 -10   2 2349.43 626.469   1
   2  10  -2 1960.66 513.195   6
  -2  10   2 1523.69 500.286   6
   2 -10  -2 2714.41 678.261   5
   2 -10  -2 2423.81 681.840   1
  -2  10   1 4416.93 680.386   6
   2 -10  -1 3069.02 693.317   1
  -2 -10   1 3359.16 754.744   1
   2  10  -1 4526.82 654.493   6
   2 -10  -1 4038.38 705.962   5
   2 -10   0 658.403 482.339   1
  -2  10   0 471.107 317.773   6
   2  10   0 1305.99 470.451   6
  -2 -10   0 1875.35 611.211   1
   2 -10   0 1483.15 507.821   5
   2  10   1 16446.4 1264.76   6
   2 -10   1 16719.6 1538.76   1
  -2 -10  -1 18271.8 1586.18   1
   2  10   1 17378.2 632.989   4
   2 -10   1 16866.6 1255.37   5
  -2  10  -1 18038.6 1263.61   6
   2 -10   2 720.165 493.484   1
   2  10   2 856.467 246.582   4
   2  10   2 772.150 414.311   6
  -2 -10  -2 324.879 342.819   1
  -2  10  -2 503.817 235.042   6
   2 -10   2 547.594 314.198   5
   2  10   3 2009.40 306.396   4
   2 -10   3 1574.73 427.240   5
  -2  10  -3 2204.41 471.612   3
  -2 -10  -3 1439.79 543.521   1
  -2  10  -3 1573.94 366.059   6
   2  10   3 2155.55 553.285   6
   2 -10   3 1673.23 628.636   1
  -2 -10  -4 4873.44 899.203   1
  -2  10  -4 5918.26 833.679   3
   2  10   4 6312.60 591.526   4
  -2  10  -4 5069.96 621.484   6
   2 -10   4 5717.71 710.979   5
   2 -10   4 5245.94 890.012   1
   2  10   4 4843.57 774.043   6
   2 -10   5 15400.7 1071.30   5
  -2 -10  -5 14628.6 1485.53   1
  -2  10  -5 14576.3 982.484   6
   2  10   5 13514.0 1377.41   1
   2 -10   5 13501.2 1402.32   1
   2  10   5 13879.1 877.751   4
  -2  10  -5 14038.8 1088.79   3
   2  10   5 14663.1 1303.03   6
   2 -10   6 184.275 251.802   5
   2 -10   6 450.487 333.727   1
   2  10   6-99.6720 298.439   6
   2  10   6 1.23509 6.75932   7
  -2 -10  -6 656.898 431.141   1
   2  10   6 630.296 525.685   1
  -2  10  -6-13.1464 229.391   6
  -2  10  -6 297.574 340.769   3
   2  10   7 6692.42 938.833   6
  -2  10  -7 6923.24 787.453   3
   2  10   7 5328.69 868.000   1
   2 -10   7 8611.22 723.987   5
  -2 -10  -7 5786.79 982.494   1
  -2  10  -7 6872.64 592.127   6
  -2  10  -8 44154.3 1404.18   6
   2  10   8 43222.6 2480.90   1
   2  10   8 41844.4 2387.40   6
  -2  10  -8 39023.2 1790.12   3
   2 -10   8 47635.6 1583.94   5
  -2 -10  -8 42745.6 2516.25   1
  -2  10  -9 1051.49 243.913   6
   2  10   9 1317.54 577.525   6
   2  10   9 8.50071 15.6595   7
   2 -10   9 959.593 230.772   5
   2  10   9 1069.14 556.764   1
   2 -10  10 1892.74 298.998   5
   2  10  10 1973.21 572.886   6
  -2  10 -10 3.16006 26.1668   7
  -2  10 -10 2173.58 259.900   6
   2  10  10 1550.74 468.404   1
   2  10  10 4.81165 13.1541   7
   2  10  11 2194.77 708.604   1
   2  10  11 1757.20 578.408   6
   2 -10  11 1963.21 266.656   5
   2 -10  12 3178.15 713.202   8
   2  10  12 4916.87 933.455   6
   2  10  12 4168.41 885.596   1
   2  10  13-1.29926 9.73148   7
   2 -10  13 84.1315 139.234   4
   2  10  13-223.973 346.197   6
  -2  10 -13 12.7290 33.8618   7
   2 -10  13-317.937 560.369   8
   2  10  13 178.126 464.951   1
   2  10  14 9632.58 1357.36   1
   2 -10  14 9232.25 697.126   4
   2 -10  14 9119.11 1229.66   8
   2  10  14 9898.24 1275.36   6
  -2  10 -15-16.8002 38.7558   7
   2 -10  15-53.0970 266.990   4
   2  10  15 190.956 597.557   1
   2 -10  15-223.802 464.072   8
   2 -10  16-389.439 434.901   8
   2 -10  16-69.0959 232.894   4
   2 -10  17 423.486 447.438   8
   2  10  17 1.28632 9.78860   7
   2 -10  18 20786.8 1297.02   4
   2 -10  18 19808.9 1853.95   8
   2 -10  19 336.356 317.514   4
   2 -10  19 773.003 523.134   8
   2 -10  20 3178.09 802.473   8
   2 -10  20 4056.40 749.854   4
   2 -10  21 2195.84 711.648   8
   2 -10  21 2339.65 615.043   4
   2 -10  22 18754.6 1634.17   3
   2 -10  22 21521.0 2139.84   8
   2 -10  23-260.786 389.752   3
   2 -10  23 399.707 897.899   8
   2 -10  24 28067.9 2545.43   8
  -2 -10 -24 28339.7 2643.57   5
   2 -10  24 24938.6 1885.54   3
  -2 -10 -25-809.003 826.087   5
   2 -10  25 841.756 824.127   8
   2 -10  25-272.583 427.259   3
  -2 -10 -26 12351.2 1807.25   5
   2 -10  26 16102.3 2159.81   8
  -2 -11  26 47724.2 2928.62   3
  -2 -11  25-527.568 604.535   3
  -2 -11  24 23364.8 2103.48   3
   2 -11 -24 25262.3 2621.22   5
  -2 -11  24 26649.5 2627.73   8
  -2 -11  23 1492.43 806.606   8
   2 -11 -23 1219.59 616.652   5
  -2 -11  22 24352.7 2390.72   8
   2 -11 -22 22159.0 2415.57   5
  -2 -11  21 4213.13 1154.26   8
   2 -11 -21 5542.03 1249.98   5
  -2 -11  20 27290.6 2445.59   8
   2 -11 -20 30648.1 2690.12   5
   2 -11 -19 3306.76 1051.68   5
  -2 -11  19 3452.61 549.167   4
  -2 -11  19 3166.17 906.600   8
   2 -11 -18 14947.2 1847.16   5
  -2 -11  18 16303.7 988.165   4
  -2 -11  18 15819.6 1799.21   8
   2 -11 -17-1270.43 847.184   5
  -2 -11  17 1127.97 612.625   1
  -2 -11  17-395.555 610.072   8
  -2  11  17-0.93968 16.6820   7
  -2 -11  17 213.545 237.610   4
  -2 -11  16 44837.4 1385.62   4
  -2 -11  16 49428.3 3023.00   8
  -2 -11  16 52298.5 3110.28   1
   2 -11 -16 45435.2 3046.18   5
  -2 -11  15 153.316 125.017   4
  -2 -11  15 585.718 550.090   8
  -2  11  15 5.81445 21.4330   7
  -2 -11  15 660.244 552.498   1
   2 -11 -15-302.338 487.227   5
  -2 -11  14 14187.4 1635.13   8
  -2 -11  14 15775.3 1718.68   1
   2 -11 -14 15445.5 1785.26   5
   2 -11 -13-283.654 538.063   5
  -2 -11  13 484.079 523.041   8
  -2 -11  13-469.264 579.988   1
  -2 -11  12 15369.2 1616.54   1
  -2 -11  12 14577.6 637.235   5
  -2  11  12 16264.9 1693.98   6
   2 -11 -12 16514.4 1697.36   5
   2 -11 -12 16566.2 1771.93   1
   2 -11 -11 569.325 482.480   1
  -2 -11  11 480.058 208.951   5
  -2 -11  11 344.597 481.495   1
  -2  11  11 312.207 430.010   6
   2  11 -11 1.55854 11.6469   7
   2 -11 -11-126.852 450.395   5
   2 -11 -10 2206.47 807.303   5
  -2 -11  10 361.785 190.889   5
  -2  11  10 1610.94 764.687   6
   2 -11 -10 887.537 614.266   1
  -2 -11  10-64.4168 527.342   1
  -2  11   9-52.0509 330.900   6
  -2 -11   9-195.302 495.141   1
  -2 -11   9 498.224 296.799   5
   2 -11  -9 319.566 454.352   5
   2 -11  -9 499.777 568.883   1
   2  11  -9-6.06144 16.7967   7
   2 -11  -8 389.306 457.694   1
  -2 -11   8 965.633 363.457   5
   2  11  -8 503.625 328.535   3
  -2 -11   8 893.865 598.586   1
   2 -11  -8 547.947 396.961   5
  -2  11   8 138.461 360.935   6
   2  11  -8 6.42388 15.9317   7
  -2  11   7 910.172 506.989   6
  -2 -11   7 941.273 493.190   1
   2 -11  -7 625.678 451.111   1
  -2 -11   7 746.519 393.064   5
   2  11  -7 995.575 402.901   3
   2 -11  -7-109.279 409.719   5
   2 -11  -6 8390.04 1099.72   5
  -2 -11   6 9009.35 1217.04   1
   2  11  -6 8942.55 1042.78   3
   2 -11  -6 9403.72 1283.98   1
  -2 -11   6 10082.5 939.284   5
  -2  11   6 9805.17 1205.05   6
   2  11  -6 9593.61 801.274   6
   2  11  -5 289.732 210.075   6
  -2 -11   5-27.5614 311.709   5
  -2  11   5 271.776 377.952   6
   2  11  -5-7.68379 16.3381   7
   2  11  -5 317.459 302.973   3
   2 -11  -5 421.417 469.260   1
   2 -11  -5-232.028 338.986   5
  -2 -11   5 211.989 440.984   1
  -2 -11   4 646.445 490.217   1
   2  11  -4 754.617 399.077   3
   2 -11  -4 574.746 390.600   5
  -2  11   4 472.635 361.823   6
   2  11  -4 8.10428 16.4250   7
   2 -11  -4 180.243 420.116   1
   2  11  -4 760.482 344.173   6
   2 -11  -3 225.391 314.295   5
   2  11  -3 487.355 336.946   3
  -2 -11   3-493.086 482.731   1
   2 -11  -3-646.615 555.209   1
   2  11  -3 227.755 294.055   6
  -2  11   3 429.090 449.994   6
   2 -11  -2 288.151 478.218   1
   2 -11  -2-139.954 396.812   5
  -2  11   2 29.5318 275.377   6
   2  11  -2 247.352 415.126   3
   2  11  -2 311.251 274.693   6
  -2 -11   2-204.025 390.591   1
   2  11  -1 734.738 354.229   6
  -2 -11   1 590.918 601.911   1
   2 -11  -1 327.713 395.944   1
  -2  11   1 211.971 87.0465   4
  -2  11   1 537.190 347.221   6
   2 -11  -1 259.778 321.177   5
  -2  11   0 987.589 438.084   6
   2  11   0 587.622 345.042   6
   2 -11   0 577.878 495.285   1
   2 -11   0 1320.04 456.227   5
  -2 -11   0 1486.15 642.042   1
   2  11   1 406.411 348.757   6
   2 -11   1-269.170 500.392   1
   2 -11   1-58.9668 283.267   5
  -2 -11  -1-427.174 425.021   1
  -2  11  -1 239.270 233.414   6
   2 -11   2 459.990 392.883   1
  -2  11  -2 296.220 303.122   6
   2  11   2 758.967 412.417   6
   2  11   2 254.882 176.602   4
   2 -11   2 162.918 306.387   5
  -2  11  -3 6106.90 756.876   6
   2  11   3 6319.51 505.804   4
   2 -11   3 6732.37 846.062   5
  -2 -11  -3 6458.81 1108.08   1
   2  11   3 5484.10 804.616   6
  -2  11  -3 5620.83 783.789   3
   2 -11   3 5442.17 976.455   1
   2 -11   4 220.463 451.063   1
   2  11   4 1044.95 266.459   4
  -2  11  -4 1156.82 505.308   3
  -2  11  -4 563.530 341.486   6
   2  11   4 356.249 364.346   6
  -2 -11  -4 1014.62 694.521   1
   2 -11   4 944.469 366.982   5
   2  11   4-2.35736 6.32328   7
   2 -11   5-270.406 446.399   1
   2  11   5-129.130 443.471   6
  -2  11  -5-218.696 277.640   6
   2 -11   5-105.327 260.736   5
   2  11   5 69.2041 191.419   4
   2  11   5-1.52616 6.00777   7
  -2 -11  -5-802.573 527.644   1
  -2  11  -5 0.99013 345.655   3
  -2  11  -6 11199.5 877.815   6
  -2  11  -6 10175.9 1000.44   3
   2  11   6 12427.5 892.573   4
   2 -11   6 12966.1 1037.29   5
   2 -11   6 10056.4 1279.67   1
   2  11   6 11692.2 1279.03   6
  -2 -11  -6 10177.1 1294.31   1
   2  11   7-0.05578 5.30765   7
   2 -11   7 123.437 232.386   5
   2  11   7 130.278 416.756   1
  -2  11  -7 70.8685 330.135   3
  -2  11  -7 98.2311 211.465   6
   2  11   7-62.8659 337.436   6
  -2 -11  -7 59.9045 407.578   1
   2  11   7 74.3255 238.245   4
   2 -11   7-387.540 490.163   1
   2  11   8 9965.21 1281.46   1
   2  11   8 8658.21 1111.55   6
   2 -11   8 10525.4 859.084   5
   2 -11   8 7936.45 1211.24   1
  -2  11  -8 9138.81 713.815   6
  -2 -11  -8 8077.15 1182.45   1
  -2  11  -8 10385.2 1000.59   3
   2  11   9-357.429 453.912   1
   2 -11   9 390.634 307.515   5
   2  11   9 330.449 421.672   6
   2  11   9-1.07883 6.54698   7
  -2  11  -9 389.121 228.266   6
   2  11  10 10931.5 1402.95   1
  -2  11 -10 19.8474 47.1258   7
   2 -11  10 11511.3 703.068   5
  -2  11 -10 10150.6 598.997   6
   2  11  10 9831.38 1291.74   6
   2  11  11 758.504 550.867   6
   2 -11  11 748.270 221.783   5
   2  11  11 1.24791 7.68516   7
   2  11  12 28674.6 2185.30   6
   2 -11  12 27692.4 2034.93   8
   2 -11  12 24523.3 729.288   5
   2 -11  13-265.808 610.340   8
   2 -11  14 1658.90 607.101   8
   2 -11  15 2986.47 780.740   8
   2  11  15 4.37632 12.7600   7
   2 -11  16 75881.6 3566.12   8
   2 -11  16 71537.9 1948.30   4
   2 -11  17-55.9032 286.873   4
   2 -11  17 323.214 630.909   8
   2 -11  18 1077.35 345.614   4
   2 -11  18 813.849 487.671   8
   2 -11  19 5830.84 1169.11   8
   2 -11  20 96570.1 4389.75   8
   2  11  21 50.2792 30.5480   7
   2 -11  21 5936.43 1327.63   8
   2 -11  22-324.440 821.832   8
  -2 -11 -23-322.189 729.978   5
   2 -11  23 332.575 664.004   8
   2 -11  24 53593.4 3579.21   8
  -2 -11 -24 56867.0 3945.45   5
   2 -11  25 1250.14 1026.50   8
  -2 -12  26 3719.75 1241.66   1
  -2 -12  25 522.261 943.785   1
  -2 -12  24 34681.5 3315.25   1
  -2 -12  23 353.553 808.668   1
  -2 -12  23-76.4680 745.559   8
  -2 -12  22 8667.43 1558.48   1
  -2 -12  22 7697.46 1408.34   8
   2 -12 -22 6766.64 1486.53   5
  -2 -12  21 578.956 756.579   1
   2 -12 -21 352.527 664.127   5
  -2 -12  21 1219.04 642.430   8
  -2 -12  20 4310.45 1058.53   8
  -2 -12  20 5165.50 1233.03   1
   2 -12 -20 5645.35 1354.56   5
   2 -12 -19 720.190 895.939   5
  -2  12  19 0.87832 14.9525   7
  -2 -12  19-233.957 622.386   8
  -2 -12  19 121.518 848.223   1
   2 -12 -18 18176.2 2036.24   5
  -2 -12  18 15464.4 1755.36   8
  -2 -12  18 20389.6 2241.31   1
  -2 -12  17 1022.22 799.808   1
  -2 -12  17 244.487 594.335   8
   2 -12 -17 1414.99 764.862   5
  -2 -12  16 132.939 616.575   1
  -2  12  16-3.69428 16.8561   7
  -2 -12  16-458.947 501.852   8
  -2 -12  15 3992.38 959.735   8
  -2  12  15-3.58077 18.8656   7
   2 -12 -15 1640.55 794.856   5
  -2 -12  15 5003.34 1202.91   1
  -2 -12  14 35424.0 2573.98   8
   2 -12 -14 38053.9 2735.25   5
  -2 -12  14 35011.6 2748.95   1
  -2 -12  13 5779.13 1082.49   1
  -2 -12  13 4994.42 998.401   8
   2 -12 -13 5932.47 1230.92   5
   2 -12 -12 1846.19 769.559   5
   2 -12 -12 973.607 626.382   1
  -2 -12  12 1839.93 687.126   1
  -2 -12  12 1755.40 292.785   5
  -2 -12  11 11512.5 1466.96   1
  -2 -12  11 13238.9 824.423   5
   2 -12 -11 9655.83 1433.53   5
   2 -12 -11 12419.1 1618.76   1
  -2 -12  10 14823.5 1659.25   1
  -2 -12  10 17080.3 1017.36   5
   2 -12 -10 13587.5 1666.90   1
  -2  12  10 13466.1 1549.44   6
   2 -12 -10 14644.1 1655.90   5
  -2 -12   9 1029.23 349.088   5
   2 -12  -9 1018.81 639.072   1
   2  12  -9 2.67153 10.9344   7
  -2  12   9 1075.66 487.921   6
  -2 -12   9 862.774 637.272   1
   2 -12  -9 385.349 496.530   5
   2 -12  -8 17526.0 1790.44   5
  -2 -12   8 21393.7 1319.09   5
  -2 -12   8 18447.5 1825.71   1
   2  12  -8 17490.5 1482.42   3
   2 -12  -8 18895.7 1926.74   1
  -2  12   8 20612.7 1805.96   6
  -2 -12   7 8309.42 1293.14   1
  -2  12   7 9039.13 1212.98   6
   2  12  -7 9675.19 1140.47   3
   2 -12  -7 8292.40 1353.55   1
   2 -12  -7 8351.21 1218.81   5
  -2 -12   7 10287.3 978.657   5
   2  12  -6 10908.9 1185.45   3
   2 -12  -6 11366.1 1317.12   5
  -2  12   6 12285.0 1360.74   6
  -2 -12   6 11994.5 1106.93   5
  -2 -12   6 11781.9 1504.72   1
   2  12  -6 11417.4 935.431   6
   2 -12  -6 12539.0 1588.17   1
  -2 -12   5 816.390 460.894   5
   2  12  -5 833.826 490.210   3
   2  12  -5 1075.47 349.229   6
   2 -12  -5 280.186 582.172   1
  -2  12   5 1148.99 519.570   6
   2  12  -5-3.66345 10.5401   7
   2 -12  -5 947.601 542.775   5
  -2 -12   5 791.856 626.387   1
   2  12  -4 122.892 369.654   3
   2 -12  -4-37.2744 473.979   1
  -2 -12   4 865.453 516.696   5
   2 -12  -4 295.127 503.261   5
  -2 -12   4 977.712 699.812   1
  -2  12   4 563.906 329.739   6
   2  12  -4 303.929 274.559   6
   2 -12  -3 44192.6 2485.65   5
  -2  12   3 45488.3 2404.64   6
  -2 -12   3 45368.0 2833.35   1
   2  12  -3 44762.0 2032.71   6
   2 -12  -3 42845.4 2737.65   1
  -2 -12   3 45865.8 2338.41   5
   2  12  -3 43549.6 2352.74   3
  -2  12   2 7709.86 445.944   4
   2  12  -2 7869.38 950.064   6
  -2 -12   2 8794.36 1344.06   1
   2 -12  -2 8578.22 1245.36   1
   2  12  -2 7656.27 1077.47   3
  -2  12   2 8289.26 1019.76   6
   2 -12  -2 8779.31 1117.31   5
  -2  12   1 409.136 289.663   6
  -2 -12   1 516.828 510.534   1
   2 -12  -1 288.480 345.296   5
   2  12  -1 453.209 295.356   6
   2 -12  -1 936.367 607.279   1
  -2  12   0 633.467 445.572   6
  -2 -12   0 593.615 524.951   1
   2 -12   0 648.949 423.748   5
   2 -12   0 543.483 554.035   1
   2  12   0 236.330 320.517   6
   2 -12   1 6972.13 1182.40   1
   2  12   1 7137.50 968.246   6
  -2 -12  -1 7038.72 1153.28   1
  -2  12  -1 7551.60 910.502   6
   2 -12   1 8438.25 1019.24   5
   2 -12   2-268.883 399.775   5
  -2 -12  -2 543.875 583.707   1
  -2  12  -2-294.628 349.958   6
   2 -12   2-191.772 518.655   1
   2  12   2-185.255 321.552   6
  -2 -12  -3 3738.69 919.163   1
  -2  12  -3 2869.84 677.560   3
   2  12   3 3465.54 372.516   4
   2  12   3 3659.46 753.553   6
   2 -12   3 4536.09 951.385   1
  -2  12  -3 4049.53 696.513   6
   2 -12   3 2794.73 603.164   5
  -2 -12  -4 2473.59 874.350   1
  -2  12  -4 2630.14 527.618   6
   2 -12   4 3256.52 913.971   1
   2  12   4 1977.96 599.027   6
   2 -12   4 2472.36 624.091   5
   2  12   4 2820.88 432.864   4
  -2  12  -4 2922.25 731.276   3
   2 -12   5 299.739 358.143   5
   2  12   5 101.674 226.721   4
  -2 -12  -5 597.553 614.038   1
   2  12   5 802.940 593.888   6
  -2  12  -5 758.475 488.922   3
   2 -12   5 363.571 507.457   1
  -2  12  -5-34.2696 252.179   6
   2  12   5 0.73769 3.30338   7
   2  12   6-1.03390 4.01521   7
   2 -12   6 2821.82 805.605   1
  -2  12  -6 1393.87 511.706   3
   2  12   6 1935.05 566.933   6
  -2 -12  -6 2592.37 924.776   1
   2  12   6 3921.42 607.608   4
  -2  12  -6 2911.91 540.735   6
   2 -12   6 2070.13 443.024   5
  -2  12  -7 2223.21 558.131   3
  -2 -12  -7 2162.90 777.515   1
   2  12   7 2285.14 478.761   4
   2  12   7 963.969 499.825   6
   2 -12   7 1930.02 527.265   5
  -2  12  -7 2108.23 438.715   6
   2 -12   7 1199.92 764.726   1
   2 -12   8 37472.0 1679.43   5
   2  12   8 32963.0 2230.79   6
  -2 -12  -8 31499.6 2391.33   1
  -2  12  -8 31613.7 1818.78   3
   2 -12   8 31376.9 2451.10   1
  -2  12  -8 35445.5 1458.20   6
   2  12   8 35202.6 1655.30   4
   2 -12   9 1202.51 313.075   5
   2  12   9 882.722 546.329   6
   2  12   9 2.04756 6.82321   7
   2 -12   9 526.533 628.937   1
   2  12   9 1530.64 457.595   4
  -2  12  -9 1688.96 329.945   6
  -2  12 -10 8203.55 590.137   6
   2 -12  10 10085.1 733.186   5
   2 -12  10 8196.29 1279.74   1
   2  12  10 8226.11 1228.86   6
   2 -12  11 1733.39 323.259   5
   2 -12  11 1943.89 779.154   1
[truncated: 3,660,022 more chars]
